# Supplementary material for: Development of a phenotype ontology for autism spectrum disorder by natural language processing on electronic health records
Source: J Neurodev Disord. 2022 May 23;14:32. doi: 10.1186/s11689-022-09442-0 (PMC9128253; doi:10.1186/s11689-022-09442-0)
Supplement: Supplementary file 2 — Additional file 2: Tables S3-S5. [file 11689_2022_9442_MOESM2_ESM.xlsx]

## Sheet: Table S3
ID	Name	DSM5 Criteria	Symptom of DSM5 Criteria	CUI	correlation score	Odds ratio (ASD VS Non-psychiatric non-ASD)	Odds ratio (ASD VS Psychiatric non-ASD)	Present Frequency (%, ASD)	Present Frequency (%, Psychiatric (non-ASD))	Present Frequency (%, Non-psychiatric)	Alias
ASD0001	inflexible adherence to routines or rituals	B2	inflexible adherence to routines	C1837653	0.89	1058.46	16.0587	11.0956	0.7712	0.0118
ASD0002	impaired use of nonverbal behaviors	B2	ritualized patterns of nonverbal behavior	C4021798	0.67	899.98	14.8829	9.5937	0.708	0.0118	impaired use of nonverbal behaviours
ASD0003	speech nonverbal communication skills facial expressions	A2	nonverbal communication	C2018050	0.73	857.886	16.228	9.1862	0.6195	0.0118
ASD0004	abnormal sensations in eye	A2	abnormalities in eye contact	C0497201	0.48	506.788	16.1813	10.6764	0.7332	0.0236	abnormal sensation of the eye | abnormal;sensation;eye | eye sensation abnormal | abnormal sensation in eye
ASD0005	social/emotional reciprocity appears deaf	A1	social-emotional reciprocity	C4064026	0.64	460.12	23.787	5.1461	0.2276	0
ASD0006	nonverbal communication	A2	nonverbal communication	C0028325	1	365.401	13.3294	14.7049	1.2769	0.0472	nonverbal communications | nonverbal communications | communications, nonverbal | nonverbal communication | nonverbal communication | communication, nonverbal
ASD0007	language disorder; mixed receptive and expressive	A2	abnormalities in body language	C0236827	0.51	329.27	5.867	3.7373	0.6574	0	mixed receptive-expressive language disorder | mixed; disorder, language, receptive and expressive | disorder; mixed, language, receptive and expressive | mixed receptive-expressive language disorder | mixed receptive-expressive language disorder | mixed; language disorder (receptive and expressive)
ASD0008	resistance to change	B2	extreme distress at small changes	C0424271	0.25	291.09	16.1904	9.3375	0.6321	0.0354
ASD0009	disruption of routine	A1	abnormal social approach	C1821309	0.21	287.907	6.8513	3.2833	0.493	0.0118
ASD0010	motor stereotypies	B1	simple motor stereotypies	C3898226	0.92	232.229	21.6071	5.1927	0.2528	0.0236	motor stereotypy
ASD0011	expressionless face	A2	lack of facial expressions	C0813217	0.42	226.065	26.329	2.5963	0.1011	0
ASD0012	finding relating to non-verbal communication	A2	nonverbal communication	C0558264	0.7	217.747	22.5395	2.5032	0.1138	0.0118
ASD0013	irritable aggressive behavior	B2	ritualized patterns of nonverbal behavior	C2610222	0.41	213.089	20.8724	4.7852	0.2402	0.0236
ASD0014	body language	A2	abnormalities in body language	C0005892	0.8	203.228	23.6693	2.3402	0.1011	0	body language | language, body | body language | languages, body | body languages
ASD0015	sensory deprivation	B4	hyper-reactivity to sensory input	C0036674	0.51	167.281	15.5642	3.7956	0.2528	0.0236	deprivations, sensory | deprivation, sensory | sensory deprivation | sensory deprivation | sensory deprivations
ASD0016	autism spectrum disorder (asd, 19%)	E	intellectual developmental disorder	C4230170	0.5	139.866	9.4978	4.7153	0.5183	0.0354
ASD0017	phenx measure - symptoms of autism spectrum disorders	E	intellectual developmental disorder	C3166145	0.43	132.375	17.6219	1.5368	0.0885	0
ASD0018	plays interactive games with peers	A3	difficulties in sharing imaginative play	C0517127	0.36	128.303	17.0798	1.4903	0.0885	0
ASD0019	social interaction impairment in social/emotional reciprocity	A1	social-emotional reciprocity	C4064035	0.68	121.186	28.2424	1.4088	0.0506	0.0118
ASD0020	repetitive, self-stimulatory behavior using upper limbs	B2	ritualized patterns of verbal behavior	C1839750	0.38	118.139	13.7592	1.3739	0.1011	0
ASD0021	play behaviour	A3	difficulties in sharing imaginative play	C0518192	0.48	116.109	7.2058	1.3506	0.1896	0.0118	play behavior
ASD0022	texture	B4	adverse response to specific textures	C0449582	0.59	112.707	15.4795	9.617	0.6827	0.0943	with texture | textures | texture
ASD0023	restrictive behavior, interests, and activities	B2	inflexible adherence to routines	C2675334	0.19	106.247	8.042	4.7735	0.6195	0.0472
ASD0024	mild; mental retardation	E	intellectual disability	C0026106	0.67	97.8846	4.1382	1.141	0.2781	0.0118	mental retardation mild | mental retardation; mild | mild mental retardation | mild mental retardation | mild mental retardation | mental retardation, mild | mental mild retardation
ASD0025	develops close friendships	A1	social-emotional reciprocity	C0517164	0.3	97.8846	15.2042	1.141	0.0759	0.0118
ASD0026	echolalia	B1	echolalia	C0013528	1	96.3321	13.482	8.3362	0.67	0.0943	echolalia | echolalia
ASD0027	preoccupation finding	B3	preoccupation	C0549165	1	92.7203	9.9046	10.7463	1.201	0.1297	preoccupation (finding)
ASD0028	autism spectrum disorders	E	intellectual developmental disorder	C1510586	0.5	88.9663	15.377	45.861	5.2212	0.9432	autism spectrum disorder | autism spectrum disorder | autism spectrum disorders | spectrum disorders, autism | autism spectrum disorder | autism spectrum disorder
ASD0029	demonstrated behavior stereotypy odd body postures	B2	ritualized patterns of verbal behavior	C4065488	0.44	88.8011	11.8213	1.0362	0.0885	0
ASD0030	movement disorder, stereotypic	B1	stereotyped motor movements	C0038273	0.58	85.6159	10.6279	1.9793	0.1896	0.0236	stereotypic movement disorder | stereotypic movement disorders | stereotypic movement disorder | stereotypic movement disorder
ASD0031	verbal communication difficulty following social rules	A2	poorly integrated verbal communication	C2189304	0.57	79.7367	12.3853	0.9314	0.0759	0
ASD0032	repetitious behaviour	B2	ritualized patterns of nonverbal behavior	C1827547	0.52	78.4361	7.2755	10.0012	1.5044	0.1415	repetitious behavior
ASD0033	decrease limit setting as patient behavior approximates the desired behaviors	B2	ritualized patterns of nonverbal behavior	C0509795	0.4	76.7196	1.1267	0.8965	0.7965	0
ASD0034	high-functioning autism	E	intellectual developmental disorder	C3840214	0.4	76.1097	11.5011	5.9145	0.5436	0.0825
ASD0035	prefers change in daily routine	B2	extreme distress at small changes	C1718229	0.21	72.7	6.1555	0.8499	0.1391	0
ASD0036	social group 3 - skilled	A1	abnormal social approach	C0425390	0.38	69.6878	8.1163	0.815	0.1011	0
ASD0037	deficit	A2	deficits in understanding and use of gestures	C2987487	0.49	65.5944	6.2052	15.1356	2.7939	0.2712	deficits | deficit
ASD0038	perseveration	B1	echolalia	C0233651	0.56	61.5594	6.6762	8.0219	1.2895	0.1415	perseveration | perseverations
ASD0039	self-control behavior: aggression	A1	social-emotional reciprocity	C1319130	0.38	59.813	4.0617	2.0724	0.5183	0.0354
ASD0040	rigidity of thinking	B2	rigid thinking patterns	C0589139	0.55	58.0479	2.9944	1.3506	0.4551	0.0236
ASD0041	stereotyped behavior	B1	stereotyped motor movements	C0038271	0.52	57.7175	8.1053	10.9326	1.4918	0.2122	behaviors, stereotyped | stereotyped behavior | stereotyped behaviors | behavior, stereotyped | stereotyped behaviour | stereotyped behaviors | stereotyped behavior
ASD0042	limited facial expression	A2	lack of facial expressions	C3151702	0.67	56.6593	52.8379	0.6636	0.0126	0
ASD0043	cogwheel rigidity (in some patients)	B1	stereotyped motor movements	C3810448	0.29	56.6593	4.397	0.6636	0.1517	0.0118
ASD0044	ritualistic behavior (qualifier value)	B2	ritualized patterns of nonverbal behavior	C0475222	0.58	56.6593	2.5097	0.6636	0.2655	0.0118
ASD0045	motor coordinations, visual	B1	repetitive motor movements	C0042828	0.57	54.9369	3.1283	2.5265	0.8217	0.0472	coordination, visual motor | visual motor coordination | coordinations, visual motor | motor coordination, visual | visual motor coordinations
ASD0046	autistic behaviors	B2	ritualized patterns of nonverbal behavior	C0856975	0.47	54.6584	50.972	0.6404	0.0126	0.0118	autistic behaviour | autistic behavior | autistic behavior
ASD0047	speech and language regression	A2	abnormalities in body language	C3553204	0.41	53.6583	6.2494	0.6287	0.1011	0
ASD0048	deficiencies of nonverbal communication skills	A2	nonverbal communication	C2156813	0.7	53.6583	4.9982	0.6287	0.1264	0
ASD0049	novelty-seeking behavior	B2	ritualized patterns of nonverbal behavior	C0086716	0.52	52.6585	4.0866	0.6171	0.1517	0.0118	behaviors, novelty-seeking | novelty-seeking behavior | novelty seeking behavior | novelty-seeking behaviors | behavior, novelty-seeking
ASD0050	muscle rigidity	B1	stereotyped motor movements	C0026837	0.37	52.0522	4.4997	11.9222	2.9204	0.2594	rigidity muscle | muscle rigidity | muscles rigidity | rigidity muscle | rigidity (muscles) | rigidity, muscle | muscle rigidity | muscle rigidity
ASD0051	developmental receptive language disorder	E	intellectual developmental disorder	C0011768	0.65	50.6595	11.8062	0.5938	0.0506	0.0118	receptive language developmental disorder | language; developmental disorder, receptive | developmental receptive language disorder
ASD0052	social interaction	A1	failure to initiate social interactions	C0037420	0.71	49.5404	6.1292	3.3881	0.5689	0.0707	social interactions | social interaction | interactions, social | social interaction | interaction, social | social interactions | social interactions | interaction (social)
ASD0053	problematic behaviour in children	B2	ritualized patterns of nonverbal behavior	C0474413	0.4	47.9265	2.6981	1.1177	0.4172	0.0236	problematic behavior in children | problematic behavior in children
ASD0054	severe intellectual disabilities	E	intellectual disability	C0036857	0.92	47.6628	4.9337	0.5589	0.1138	0.0118	intellectual disability, severe | severe intellectual disability
ASD0055	facial expressions	A2	lack of facial expressions	C0015457	0.83	47.1725	5.7233	1.6416	0.2908	0.0354	facial expression | expressions (facial) | expressions, facial | expression, facial | expression facial | facial expression | facial expression | facial expressions
ASD0056	limited speech	A2	poorly integrated verbal communication	C0581878	0.37	46.6644	7.2483	0.5472	0.0759	0.0118	speech limited
ASD0057	restricted, repetitive, and stereotyped patterns	B1	stereotyped motor movements	C4064201	0.41	46.6644	8.699	0.5472	0.0632	0.0118
ASD0058	speech pragmatics	B1	echolalia	C2018077	0.47	46.6644	6.212	0.5472	0.0885	0
ASD0059	initiating social interactions	A1	failure to initiate social interactions	C2372078	0.74	46.6644	7.2483	0.5472	0.0759	0
ASD0060	nonverbal learning disorder	A2	nonverbal communication	C2732653	0.58	45.6662	2.6566	0.5356	0.2023	0.0118
ASD0061	intellectual developmental disorder with autism and speech delay	E	intellectual developmental disorder	C1853755	0.8	45.6662	10.6425	0.5356	0.0506	0
ASD0062	visuospatial ability	B1	use of objects	C0814069	0.27	45.6662	2.8341	0.5356	0.1896	0.0118	visuospatial ability
ASD0063	malignant; neuroleptic syndrome	E	intellectual developmental disorder	C0027849	0.3	45.3998	13.2117	2.608	0.2023	0.0589	syndrome, neuroleptic malignant | neuroleptic malignant syndrome | malignant neuroleptic syndrome | syndrome; malignant neuroleptic | syndromes, neuroleptic malignant | neuroleptic malignant syndromes | neuroleptic malignant syndrome | neuroleptic malignant syndrome | neuroleptic malignant syndrome | malignant neuroleptic syndrome
ASD0064	difficulty problem solving	A3	difficulties adjusting behavior	C0423906	0.49	44.9837	8.0456	2.5847	0.3287	0.0589	difficulty problem-solving | difficulty solving problems
ASD0065	difficulty using pragmatics in communication	A2	nonverbal communication	C4274555	0.49	44.6682	10.4099	0.5239	0.0506	0
ASD0066	stereotyped	B1	stereotyped motor movements	C0038272	0.52	43.8913	5.8384	1.0246	0.177	0.0236	stereotyping | stereotyping | stereotype
ASD0067	wasi-ii verbal standard score	A2	poorly integrated verbal communication	C4027384	0.4	43.6705	2.1385	0.5123	0.2402	0
ASD0068	difficulty playing	A3	difficulties in sharing imaginative play	C0577491	0.5	43.0966	2.6068	1.5019	0.5815	0.0354
ASD0069	social cues in relationships	A1	failure to initiate social interactions	C2371537	0.51	42.7574	11.9513	1.4903	0.1264	0.0354
ASD0070	toe-walking gait	B1	stereotyped motor movements	C0427144	0.35	42.6729	7.9549	0.5006	0.0632	0.0118	toe-walking gait
ASD0071	destructive behavior	B2	ritualized patterns of verbal behavior	C0233520	0.48	42.6729	2.3361	0.5006	0.2149	0.0118	behaviours destructive | destructive behavior | destructive behaviour
ASD0072	bangs head	B1	echolalia	C0018672	0.41	42.4184	6.5803	1.4786	0.2276	0.0354	head-banging | head banging | head bang | banging head | head banging | head banging | head-banging | bang head
ASD0073	ritual compulsion	B2	insistence on sameness	C0233622	0.4	40.6786	7.5832	0.4774	0.0632	0
ASD0074	dangerous behavior	B2	ritualized patterns of nonverbal behavior	C0010967	0.43	39.8879	8.3684	7.4165	0.9482	0.2004	dangerous behaviors | behavior, dangerous
ASD0075	impulsive aggression	B2	ritualized patterns of verbal behavior	C0858853	0.32	39.2081	3.9362	1.8163	0.4678	0.0472	impulsive aggression
ASD0076	cognitive developmental delay	E	global developmental delay	C1959866	0.71	37.6889	5.0172	0.4424	0.0885	0.0118
ASD0077	jaundice, intermittent (in some patients)	B4	unusual interest in sensory aspects of the environment	C3806126	0.19	37.6889	5.8541	0.4424	0.0759	0
ASD0078	horner's syndrome	E	intellectual developmental disorder	C0019937	0.24	37.6889	7.0258	0.4424	0.0632	0	horner syndrome | horner syndrome | syndrome, horner | horner syndrome | horner's syndrome | horner's syndrome | horner syndrome | syndrome, horner's | horners syndrome | horners syndrome | horner's syndrome
ASD0079	maintaining social interactions	A1	failure to respond to social interactions	C2372079	0.61	36.6928	11.4031	0.4308	0.0379	0
ASD0080	rigid behavior	B2	rigid thinking patterns	C0231517	0.49	36.6693	2.2432	3.749	1.7067	0.1061
ASD0081	poor focus	B3	highly fixated interests	C0423044	0.21	36.3457	1.2243	0.8499	0.6953	0.0236
ASD0082	decreased nonverbal iq	A2	nonverbal communication	C1865897	0.54	35.6969	6.6545	0.4191	0.0632	0.0118
ASD0083	reciprocity	A1	social-emotional reciprocity	C0871226	0.81	35.6969	6.6545	0.4191	0.0632	0	reciprocity
ASD0084	thought processes executive functions problem-solving	B1	echolalia	C2115901	0.37	35.1201	3.1041	1.63	0.531	0.0472
ASD0085	social communication disorder	A2	nonverbal communication	C0150080	0.64	34.9794	3.9035	1.2225	0.3161	0.0354	social communication disorder | communication disorder, social | communication disorders, social | social communication disorders
ASD0086	bites self	B1	echolalia	C0424375	0.46	34.7013	16.1784	0.4075	0.0253	0.0118	biting self | biting self | self biting | self-biting
ASD0087	self-stimulative behaviour	B2	ritualized patterns of nonverbal behavior	C0562476	0.54	34.7013	16.1784	0.4075	0.0253	0.0118	self-stimulative behavior
ASD0088	impaired attentional and executive function	A2	deficits in understanding and use of gestures	C2678119	0.36	34.0239	5.1249	2.3518	0.4678	0.0707
ASD0089	disruptive impulse control and conduct disorder	E	intellectual developmental disorder	C0021122	0.35	33.7059	1.9608	0.3959	0.2023	0.0118	disruptive, impulse-control, and conduct disorder | disruptive, impulse control, and conduct disorders
ASD0090	deficit in expressive language	A2	abnormalities in body language	C1847610	0.53	33.7059	1.8452	0.3959	0.2149	0.0118
ASD0091	communication skills questionnaire score	A2	nonverbal communication	C2960300	0.4	33.7059	6.2833	0.3959	0.0632	0
ASD0092	high-pitched voice	A1	failure of normal back-and-forth conversation	C0241703	0.28	33.631	3.6082	1.1759	0.3287	0.0354	voice, high pitched | high pitched voice | high pitch voice | high pitched voice
ASD0093	syndrome, sweet	B2	eat same food	C0085077	0.27	32.8335	3.0549	0.7684	0.2528	0.0236	syndrome, sweet's | sweet's syndrome | sweet syndrome | sweet's syndrome | sweet syndrome | sweets syndrome | sweet syndrome | sweet syndrome | sweets syndrome | sweet's syndrome | sweet's syndrome
ASD0094	other childhood emotional disorders	E	intellectual developmental disorder	C0349339	0.34	32.7107	10.1656	0.3842	0.0379	0.0118
ASD0095	nasal tone to voice	B4	hyper-reactivity to sensory input	C1821250	0.33	32.3322	5.4758	0.7568	0.1391	0.0236
ASD0096	disordered thoughts	B2	rigid thinking patterns	C2115875	0.54	31.7158	1.845	0.3726	0.2023	0	thought disorder | thought disorder | disordered thinking
ASD0097	syndromes, fragile x	E	intellectual developmental disorder	C0016667	0.39	31.0847	8.4363	2.5032	0.3034	0.0825	fragile x syndrome | fragile x syndrome | fragile x syndrome | syndrome, fragile x | fragile x syndrome | fragile x syndrome | fragile x syndrome | fragile x; syndrome | x fragile syndrome | fragile-x syndrome | fragile-x syndrome | fragile x syndromes | fragile syndrome x | syndrome; fragile x
ASD0098	restrictive behaviour	B2	ritualized patterns of nonverbal behavior	C4021799	0.39	30.7211	1.3608	0.3609	0.2655	0	restrictive behavior
ASD0099	prosody	A2	lack of facial expressions	C0233743	0.38	30.3283	8.0756	0.7102	0.0885	0.0236	prosody
ASD0100	mental impairment	E	intellectual disability	C0683322	0.4	29.7266	5.5415	0.3493	0.0632	0
ASD0101	sensory integrative dysfunction	B4	hyper-reactivity to sensory input	C0877083	0.47	29.7266	9.2382	0.3493	0.0379	0.0118
ASD0102	mannerisms	B1	echolalia	C0233576	0.57	29.7244	6.1433	2.0608	0.3413	0.0707	mannerisms | mannerism | mannerism
ASD0103	poor eye contact	A2	abnormalities in eye contact	C1445953	0.73	29.2175	7.088	8.2431	1.2516	0.3065
ASD0104	developmental delay in receptive-expressive language	E	global developmental delay	C3840154	0.66	28.7324	2.058	0.3376	0.1643	0.0118
ASD0105	socially inappropriate behavior	B2	ritualized patterns of nonverbal behavior	C2220010	0.48	28.7324	8.9292	0.3376	0.0379	0	socially inappropriate behavior
ASD0106	nonverbal communication in infants	A2	nonverbal communication	C3825303	0.81	28.7324	26.7945	0.3376	0	0
ASD0107	physical aggression	B2	ritualized patterns of verbal behavior	C0424323	0.33	28.5537	4.2338	11.3867	2.9456	0.448	physical aggression
ASD0108	global developmental delay	E	global developmental delay	C0557874	1	28.2278	6.0623	5.0646	0.8723	0.1886	developmental delay, global | global developmental delay
ASD0109	difficulty organizing tasks	B2	difficulties with transitions	C1820701	0.4	27.8261	1.5202	0.652	0.4298	0.0236
ASD0110	ability to perform cognitive activity	B4	visual fascination with movement	C0392334	0.31	27.8261	0.9917	0.652	0.6574	0.0236
ASD0111	language ability	A2	abnormalities in body language	C1145677	0.45	27.8261	2.8774	0.652	0.2276	0.0236	language ability | ability language
ASD0112	stereotypic hand movements	B1	stereotyped motor movements	C2678184	0.59	27.7383	8.6203	0.326	0.0379	0.0118
ASD0113	semantic-pragmatic disorder	E	intellectual developmental disorder	C0454655	0.51	27.7383	8.6203	0.326	0.0379	0	semantic-pragmatic disorder | semantic-pragmatic disorder | semantic pragmatic disorder | semantic pragmatic disorder | semantic-pragmatic disorders
ASD0114	uses imagination during play activities	A3	difficulties in sharing imaginative play	C0518198	0.42	27.7383	5.1709	0.326	0.0632	0
ASD0115	difficulty using language	A2	abnormalities in body language	C0564213	0.46	27.527	6.5788	2.8408	0.4425	0.1061
ASD0116	activities, leisure	A3	difficulties in making friends	C0023292	0.25	26.7446	12.4688	0.3144	0.0253	0.0118	leisure activities | leisure activity | leisure activities | activity, leisure | leisure activity | leisure activity | activities leisure
ASD0117	manic episode	B1	echolalia	C0349208	0.25	26.7446	0.8877	0.3144	0.354	0.0118	manic; episode | manic episode | episode; manic | episodes manic
ASD0118	gratification, delayed	B1	echolalia	C0870398	0.41	26.7446	0.9946	0.3144	0.3161	0	delay of gratification | delayed gratification
ASD0119	limited expressive language	A2	abnormalities in body language	C2673260	0.43	26.7446	6.2328	0.3144	0.0506	0
ASD0120	lennox gastaut syndromes	E	intellectual disability	C0238111	0.35	25.751	8.0027	0.3027	0.0379	0	lennox-gastaut syndrome | lennox gastaut syndrome | lennox gastaut syndrome | lennox gastaut syndrome | lennox-gastaut syndrome | lennox-gastaut syndrome | lennox-gastaut syndrome
ASD0121	difficulty expressing intimacy	A3	difficulties in making friends	C0237208	0.35	25.751	3.9998	0.3027	0.0759	0.0118	difficulty expressing intimacy
ASD0122	crying behavior	B2	ritualized patterns of nonverbal behavior	C2610396	0.48	25.751	1.0412	0.3027	0.2908	0
ASD0123	syndrome, west	E	intellectual developmental disorder	C0037769	0.28	25.751	4.8004	0.3027	0.0632	0.0118	syndrome west | west syndrome | west syndrome | west syndrome | west's syndrome | west's syndrome
ASD0124	developmental delay, significant	E	intellectual developmental disorder	C3553876	0.42	24.8972	3.6585	0.8732	0.2402	0.0354
ASD0125	very limited	B3	highly restricted interests	C3845947	0.26	24.8273	4.6258	0.5821	0.1264	0.0236
ASD0126	intoxication; alcohol, idiosyncratic	B1	idiosyncratic phrases	C0001950	0.72	24.7577	11.5425	0.2911	0.0253	0	alcohol; intoxication, idiosyncratic | idiosyncratic alcohol intoxication | alcohol idiosyncratic intoxication | idiosyncratic alcohol intoxication
ASD0127	verbal communication	A2	poorly integrated verbal communication	C0150820	0.77	24.7577	7.694	0.2911	0.0379	0.0118	communication verbal | verbal communication
ASD0128	social skills	A1	abnormal social approach	C0679005	0.6	24.2301	8.2645	3.0504	0.3793	0.1297	skills, social | social skill | social skills | social skills | social skill | skill, social
ASD0129	interest	B3	highly restricted interests	C0543488	0.69	23.8286	4.9337	0.5589	0.1138	0.0236	interest | interested | interests | interests | interesting | interested
ASD0130	articulation disorders	E	intellectual developmental disorder	C0003910	0.41	23.7646	1.3825	0.2794	0.2023	0.0118	articulation disorders | articulation disorders | articulation disorder | articulation disorder | articulation disorder | disorder;articulation
ASD0131	intellectual delay	E	intellectual developmental disorder	C1839029	0.64	23.7646	5.5384	0.2794	0.0506	0
ASD0132	language problems	A2	abnormalities in body language	C1405458	0.56	22.7718	1.9281	0.2678	0.1391	0.0118	problem;language | problem; language | language; problem
ASD0133	severe expressive language delay	E	global developmental delay	C1851085	0.49	22.7718	21.2359	0.2678	0.0126	0
ASD0134	speech language	A2	abnormalities in body language	C0237113	0.56	22.7718	2.3572	0.2678	0.1138	0	speech and language | speech and language | language speech | speech; language
ASD0135	idiosyncratic language	B1	idiosyncratic phrases	C4064943	0.68	22.7718	10.6166	0.2678	0.0253	0.0118
ASD0136	atypical autism	E	intellectual developmental disorder	C0338986	0.44	22.7718	5.307	0.2678	0.0506	0	autism; atypical | atypical autism | atypical; autism
ASD0137	visual short-term memory performance	B4	visual fascination with movement	C0561744	0.42	22.3315	2.7721	0.5239	0.1896	0.0236
ASD0138	stimulation, self	B3	preoccupation	C0036602	0.25	21.8864	6.1176	0.7684	0.1264	0.0354	self stimulation | self stimulation | self stimulations | stimulations, self
ASD0139	preoccupied	B3	preoccupation	C0424538	0.52	21.7792	1.6902	0.2561	0.1517	0.0118
ASD0140	participates in social interaction	A1	failure to respond to social interactions	C0517029	0.43	21.7792	5.0756	0.2561	0.0506	0
ASD0141	repetition of phrases	B1	idiosyncratic phrases	C0233741	0.64	21.7792	20.3103	0.2561	0.0126	0	repetition of phrases
ASD0142	development, language	A2	abnormalities in body language	C0023013	0.56	21.7792	1.1923	0.2561	0.2149	0.0118	developments, language | language developments | development language | language development | language development
ASD0143	obsessive behaviour	B2	ritualized patterns of verbal behavior	C0028765	0.47	20.8842	2.3305	0.7335	0.3161	0.0354	obsessive behavior | obsessive behavior | behaviors, obsessive | behavior, obsessive | obsessive behavior | behavior obsessive | obsessive behaviour | obsessive behaviors
ASD0144	head-nodding	A2	abnormalities in eye contact	C0549240	0.28	20.8354	2.9851	0.489	0.1643	0.0236	nodding of head | nodding of head | head nodding | head nodding | nodding of head
ASD0145	expressive language delay	E	global developmental delay	C0454641	0.47	20.8354	2.1545	0.489	0.2276	0.0236	delayed expressive language
ASD0146	difficulty communicating thoughts	A3	difficulties in making friends	C0566183	0.4	20.8354	1.4347	0.489	0.3413	0.0236
ASD0147	retts syndrome	E	intellectual disability	C0035372	0.42	20.7868	19.3848	0.2445	0.0126	0	rett's syndrome | rett syndrome | rett syndrome | retts syndrome | rett syndrome | rett's syndrome | rett's syndrome | syndrome rett | retts syndrome | syndrome, rett | syndrome, rett's | rett syndrome
ASD0148	cognitive impairment caused by developmental disability	E	intellectual disability	C0548845	0.52	20.7868	19.3848	0.2445	0.0126	0
ASD0149	imitation	B1	echolalia	C3826143	0.41	20.7868	9.6912	0.2445	0.0253	0.0118
ASD0150	concrete thinking	B2	rigid thinking patterns	C0233641	0.5	20.7868	9.6912	0.2445	0.0253	0	concrete thinking
ASD0151	interest narrowness	B3	excessively circumscribed interest	C0240029	0.62	20.7868	6.46	0.2445	0.0379	0
ASD0152	tapering fingers (finding)	B1	repetitive motor movements	C0426886	0.23	20.7868	1.9363	0.2445	0.1264	0.0118
ASD0153	personal care impairment	A2	deficits in understanding and use of gestures	C0556279	0.31	20.7868	2.421	0.2445	0.1011	0.0118
ASD0154	efficacy lack of	A2	lack of nonverbal communication	C0235828	0.48	20.3369	1.576	0.4774	0.3034	0.0236	lack of efficacy | efficacy, lack of | efficacy lack | lack of efficacy | efficacy lack of | efficacy lack | efficacy, lack of
ASD0155	social difficulties	A3	difficulties in making friends	C4015169	0.49	19.8958	5.1401	9.5937	2.0228	0.5305
ASD0156	verbal learning	B2	ritualized patterns of verbal behavior	C0042531	0.58	19.7946	1.2285	0.2329	0.1896	0.0118	verbal learning | verbal learnings | learning, verbal | learnings, verbal | verbal learning
ASD0157	undue concern and preoccupation with stressful events	B3	preoccupation	C0476548	0.62	19.7946	3.69	0.2329	0.0632	0.0118
ASD0158	difficulty communicating feelings	A3	difficulties in making friends	C0566189	0.4	19.7946	2.3054	0.2329	0.1011	0.0118
ASD0159	scratching other person	B4	excessive touching of objects	C0562594	0.35	19.7946	18.4596	0.2329	0.0126	0
ASD0160	autistic-like behavior	B2	ritualized patterns of nonverbal behavior	C1839793	0.5	19.7946	4.6131	0.2329	0.0506	0
ASD0161	difficulty maintaining conversation	A1	failure of normal back-and-forth conversation	C0566093	0.58	19.7946	6.1516	0.2329	0.0379	0
ASD0162	behavioral changes consistent with an autistic disorder	E	intellectual developmental disorder	C1845866	0.42	19.7946	18.4596	0.2329	0.0126	0.0118
ASD0163	verbal communication difficulty reading listener cues	A2	nonverbal communication	C2189305	0.61	19.0833	2.244	1.7697	0.7965	0.0943
ASD0164	disorders, language development	E	intellectual developmental disorder	C0023014	0.56	18.882	3.7679	0.6636	0.177	0.0354	language development disorders | language development disorder | development disorder, language | disorder, language development | language development disorders | language development disorder
ASD0165	self-directed care behaviour	B2	ritualized patterns of verbal behavior	C1319136	0.42	18.8027	2.9206	0.2212	0.0759	0	self-directed care behavior
ASD0166	decreased libido	A1	reduced sharing of affect	C0011124	0.38	18.8027	2.9206	0.2212	0.0759	0	libido decreased | decreased libido | libido decreased | libido decreased | libido, decreased | decreased libido | decrease in libido | libido decreased
ASD0167	emotional self-management	A1	reduced sharing of emotions	C0814066	0.38	18.8027	8.7662	0.2212	0.0253	0
ASD0168	loss of developmental milestones	E	global developmental delay	C1836550	0.43	18.8027	4.382	0.2212	0.0506	0.0118
ASD0169	phonemic awareness	B1	echolalia	C1510626	0.31	18.8027	0.4056	0.2212	0.5436	0.0118
ASD0170	learning through pretend play	A3	difficulties in sharing imaginative play	C2371970	0.43	18.8027	8.7662	0.2212	0.0253	0.0118
ASD0171	socially immature for age	A2	poorly integrated nonverbal communication	C3862375	0.25	18.8027	2.1899	0.2212	0.1011	0.0118
ASD0172	nonverbal	A2	nonverbal communication	C0746940	0.81	18.3332	4.3758	3.5511	0.8344	0.2004	nonverbal | nonverbal
ASD0173	lack of spontaneous speech	A2	lack of nonverbal communication	C0855217	0.48	17.8464	3.3251	0.4191	0.1264	0.0236
ASD0174	affect (mental function)	A1	reduced sharing of affect	C0001721	0.33	17.8464	1.6605	0.4191	0.2528	0.0236
ASD0175	verbal apraxia	B2	ritualized patterns of verbal behavior	C0349391	0.58	17.811	8.3038	0.2096	0.0253	0	verbal apraxia | verbal apraxias | apraxia verbal | apraxias, verbal | verbal apraxia | apraxia, verbal
ASD0176	tic disorders, motor	B1	simple motor stereotypies	C0751554	0.52	17.811	1.1845	0.2096	0.177	0	motor tic disorder | tic disorder, motor | motor tic disorder | motor tic disorders
ASD0177	speech and language:behavior	B1	echolalia	C0946398	0.27	17.811	5.5352	0.2096	0.0379	0.0118	speech and language.behavior
ASD0178	undersocialized conduct disorder, aggressive type, mild	A1	abnormal social approach	C0154600	0.26	17.811	8.3038	0.2096	0.0253	0.0118
ASD0179	lack (of);confidence	A2	lack of facial expressions	C0558092	0.42	17.811	0.2702	0.2096	0.7712	0.0118	lacking in confidence | lack of confidence | lacks confidence
ASD0180	microdeletion syndrome	E	intellectual disability	C1954751	0.47	17.811	8.3038	0.2096	0.0253	0	microdeletion syndromes
ASD0181	milestone: has a social smile	A2	lack of facial expressions	C2198595	0.32	17.811	2.0744	0.2096	0.1011	0.0118
ASD0182	phonation apraxias	B1	echolalia	C0264611	0.36	17.811	3.3203	0.2096	0.0632	0	apraxia of phonation | apraxia of phonation | phonation apraxia
ASD0183	depressive syndrome	B3	preoccupation	C0086133	0.26	17.811	16.6097	0.2096	0	0	depressive syndromes | syndrome, depressive | depressive syndrome | syndromes, depressive
ASD0184	non-verbal auditory hallucinations	A2	nonverbal communication	C0424069	0.43	17.811	4.1509	0.2096	0.0506	0
ASD0185	aggressive biting	B4	excessive touching of objects	C0233534	0.23	17.811	5.5352	0.2096	0.0379	0
ASD0186	toe deformity progressively worsening	E	global developmental delay	C2128990	0.22	17.811	1.0361	0.2096	0.2023	0
ASD0187	work difficulty	B2	difficulties with transitions	C4061972	0.39	17.811	0.9751	0.2096	0.2149	0.0118
ASD0188	organisational skills	A2	nonverbal communication	C0589042	0.33	17.3486	0.7151	0.4075	0.5689	0.0236	organizational skills | organizational skills
ASD0189	grunting (observable entity)	B1	echolalia	C0234892	0.24	17.2969	1.8289	1.6067	0.885	0.0943
ASD0190	developmental syntactic impairment	E	intellectual developmental disorder	C0454649	0.41	17.1474	2.8471	1.0013	0.354	0.0589
ASD0191	obsessions	B3	preoccupation	C0233697	0.56	16.9677	2.9272	5.3208	1.8837	0.3301	obsession | obsession | obsessions
ASD0192	delays language receptive	A2	abnormalities in body language	C0454642	0.44	16.851	3.9256	0.3959	0.1011	0.0236	receptive language delay | receptive language delay
ASD0193	body rocking	A2	abnormalities in body language	C0005899	0.41	16.851	6.2833	0.3959	0.0632	0.0236	body-rocking | body rocking | rocking (body) | body-rocking | body rocking
ASD0194	attention and concentration deficit	A2	deficits in understanding and use of gestures	C2977673	0.34	16.8195	2.239	0.1979	0.0885	0
ASD0195	poor motor coordination, fine and gross	B1	repetitive motor movements	C1855555	0.38	16.8195	3.1354	0.1979	0.0632	0	poor gross and fine motor coordination | poor fine and gross motor coordination
ASD0196	behaviors disinhibited	B2	ritualized patterns of nonverbal behavior	C0474398	0.49	16.8195	2.6125	0.1979	0.0759	0	disinhibited behavior | disinhibited behaviour | disinhibited behavior
ASD0197	congenital pain insensitivity	B4	apparent indifference to pain	C0002768	0.55	16.8195	15.6851	0.1979	0.0126	0	insensitivity to pain, congenital | congenital insensitivity to pain | congenital pain insensitivity | insensitivity, congenital pain | pain insensitivity, congenital | congenital insensitivity to pain | congenital insensitivity pain
ASD0198	decreased facial expressions	A2	lack of facial expressions	C1862474	0.74	16.8195	15.6851	0.1979	0	0.0118	decreased facial expression
ASD0199	spasms, nodding	B1	stereotyped motor movements	C0546878	0.33	16.8195	0.539	0.1979	0.3666	0.0118	spasm, nodding | nodding spasm | nodding spasm | nodding spasms | spasm; nodding | nodding; spasm
ASD0200	smiling	A2	lack of facial expressions	C0037363	0.45	16.8195	1.9589	0.1979	0.1011	0.0118	smile | smiling
ASD0201	engages in creative play	A3	difficulties in sharing imaginative play	C1822065	0.52	16.8195	7.8416	0.1979	0.0253	0.0118
ASD0202	difficulty eating certain foods	B2	eat same food	C0566314	0.75	16.8195	1.741	0.1979	0.1138	0.0118	difficulty eat certain food
ASD0203	speech language disorder	A2	abnormalities in body language	C0023009	0.53	16.7202	1.6668	1.3622	0.8217	0.0825	speech and language disorder | speech and language disorders | disorders language speech | speech language disorders | speech and language disorder | disorder speech language | language speech disorders | speech language disorder | disorder language speech
ASD0204	difficulties with fine motor skills and coordination	B2	difficulties with transitions	C4015243	0.49	16.6966	1.8814	1.9327	1.0367	0.1179
ASD0205	autistic feature	B1	echolalia	C1846135	0.42	16.5496	11.5734	0.5821	0.0506	0.0354	autistic features
ASD0206	psychotic symptoms	B1	echolalia	C0871189	0.41	16.5434	1.2556	0.9664	0.7712	0.0589	psychotics symptoms | psychotic symptoms | psychotic symptom
ASD0207	unpleasant visual stimuli	B4	excessive touching of objects	C4060719	0.43	16.4129	1.6937	0.7684	0.4551	0.0472
ASD0208	vocalization (finding)	B1	echolalia	C0564182	0.32	16.406	3.9365	1.5252	0.3919	0.0943
ASD0209	sensory integration disorder	E	intellectual developmental disorder	C1960557	0.47	16.1623	2.5056	0.7568	0.3034	0.0472
ASD0210	communication impairment	A2	nonverbal communication	C0009460	0.58	16.1623	2.1466	0.7568	0.354	0.0472	communication impairment | communication impairment | communication impairment
ASD0211	developmental expressive language disorder	E	intellectual developmental disorder	C0236826	0.59	16.1362	3.0003	1.1294	0.3793	0.0707	developmental disorder; language, expressive | language; developmental disorder, expressive | developmental expressive language disorder
ASD0212	aggressive outburst	B1	echolalia	C0554985	0.36	16.0871	3.3871	2.771	0.8344	0.1768	aggressive outburst | aggressive outbursts
ASD0213	disabilities, developmental	E	intellectual disability	C0008073	0.6	16.0652	6.3038	3.4812	0.5689	0.224	developmental disability | disability, developmental | developmental disability | developmental disabilities | developmental disabilities | developmental disability | developmental disabilities
ASD0214	developmental delay (disorder)	E	global developmental delay	C0424605	0.89	15.997	4.8611	13.9364	3.2238	1.0021
ASD0215	delayed fine motor skills	B1	repetitive motor movements	C2164866	0.41	15.8283	2.9507	0.1863	0.0632	0	fine motor skills delayed
ASD0216	difficulty imitating gesture	A2	deficits in understanding and use of gestures	C0566243	0.5	15.8283	14.7608	0.1863	0	0	difficulty imitate gesture
ASD0217	autism or autistic features	E	intellectual developmental disorder	C3553159	0.47	15.8283	7.3794	0.1863	0.0253	0.0118
ASD0218	eyes, lazy	A2	abnormalities in eye contact	C0422955	0.36	15.8283	0.64	0.1863	0.2908	0.0118	eye lazy | lazy eye | lazy eye | lazy eyes | lazy eye | lazy eyes | eye, lazy
ASD0219	impaired social reciprocity	A1	social-emotional reciprocity	C4022736	0.65	15.8283	14.7608	0.1863	0.0126	0
ASD0220	uncombable hair syndrome	E	intellectual developmental disorder	C0432347	0.23	15.8283	2.9507	0.1863	0.0632	0.0118	uncombable hair syndrome | uncombable hair syndrome
ASD0221	aggressiveness (family a)	B2	ritualized patterns of nonverbal behavior	C4229418	0.26	15.8283	2.4586	0.1863	0.0759	0.0118
ASD0222	social engagement	A1	abnormal social approach	C2937292	0.47	15.8283	14.7608	0.1863	0	0	social engagement
ASD0223	marked change in behavior	B2	ritualized patterns of nonverbal behavior	C4060879	0.39	15.8283	1.8435	0.1863	0.1011	0.0118
ASD0224	demonstrated behavior multiple patterns	B2	ritualized patterns of nonverbal behavior	C2165331	0.51	15.8283	1.4744	0.1863	0.1264	0.0118
ASD0225	impaired executive function (in some patients)	A2	deficits in understanding and use of gestures	C3554323	0.38	15.8283	4.919	0.1863	0.0379	0.0118
ASD0226	receptive; language	A2	abnormalities in body language	C1406026	0.56	15.6613	2.7759	0.7335	0.2655	0.0472
ASD0227	outbursts	B1	echolalia	C1845248	0.39	15.5376	2.7921	9.5122	3.6283	0.672
ASD0228	silver-russell syndrome	E	global developmental delay	C0175693	0.34	15.4109	3.827	0.7219	0.1896	0.0472	russell-silver syndrome | russell-silver syndrome | silver-russell syndrome | russell silvers syndrome | syndrome, russell silver | silver russell syndrome | syndrome, silver-russell | russell silver syndrome | russell silver syndrome | silver-russell syndrome | russell-silver syndrome | silver russell syndrome | silver-russell syndrome | russell-silver syndrome
ASD0229	unusual behavior	A3	difficulties adjusting behavior	C2188220	0.43	15.3234	2.3325	2.6429	1.1504	0.1768
ASD0230	asperger syndrome	E	intellectual developmental disorder	C0236792	0.44	15.3174	8.7723	16.8821	2.263	1.3087	asperger syndrome | aspergers syndrome | syndrome, asperger | asperger's syndrome | asperger syndrome | asperger's syndrome | asperger's syndrome | syndrome, asperger's | aspergers syndrome
ASD0231	attention deficit-hyperactivity	B3	excessively perseverative interest	C1399930	0.29	15.2185	1.1457	0.5356	0.4678	0.0354	deficit; attention, with hyperactivity | hyperactivity; attention deficit
ASD0232	communicative limitation	A2	nonverbal communication	C1830739	0.46	15.2185	4.727	0.5356	0.1138	0.0354
ASD0233	pervasive development disorders	E	intellectual developmental disorder	C0524528	0.51	15.2137	9.7549	14.2974	1.6814	1.0846	pervasive development disorders | development disorder pervasive | pervasive development disorder | pervasive development disorder
ASD0234	language delay	A2	abnormalities in body language	C0023012	0.51	14.8517	3.3756	2.0608	0.6195	0.1415	language delay | delay language | language delays | delayed;language | language delays | language delayed | delayed language | delayed language | language delayed | language delay
ASD0235	active but odd autism	E	intellectual developmental disorder	C2711410	0.3	14.8373	13.8366	0.1746	0	0.0118
ASD0236	difficulty in use of facial expressions	A2	lack of facial expressions	C4062278	0.71	14.8373	13.8366	0.1746	0.0126	0
ASD0237	idiosyncratic language self-stimulatory vocalizations	B1	idiosyncratic phrases	C4064940	0.61	14.8373	4.611	0.1746	0.0379	0.0118
ASD0238	mild receptive language delay	E	global developmental delay	C3532948	0.44	14.8373	2.3046	0.1746	0.0759	0.0118
ASD0239	developmental language comprehension impairment	A2	abnormalities in body language	C4274439	0.46	14.8373	2.7659	0.1746	0.0632	0.0118
ASD0240	neurodevelopmental delay	E	global developmental delay	C4022738	0.57	14.8373	3.4578	0.1746	0.0506	0
ASD0241	difficulty comprehending written material	A3	difficulties in making friends	C4274566	0.35	14.8373	0.2214	0.1746	0.7838	0.0118
ASD0242	lack of communication	A2	lack of nonverbal communication	C1845268	0.75	14.8373	1.728	0.1746	0.1011	0
ASD0243	uses phrases of two to three words	B1	idiosyncratic phrases	C0517108	0.54	14.8373	13.8366	0.1746	0.0126	0
ASD0244	deficit behaviour	A3	difficulties adjusting behavior	C0562445	0.43	14.8373	1.728	0.1746	0.1011	0	deficit behavior
ASD0245	mental process	B1	echolalia	C0025361	0.3	14.7552	2.3304	1.3739	0.5942	0.0943	mental processes | mental process | mental processing | mental processes
ASD0246	syndrome dyskinetic	B1	simple motor stereotypies	C0013384	0.35	14.3645	4.4629	0.3376	0.0759	0.0236	dyskinetic syndrome | syndrome dyskinetic | dyskinetic syndrome
ASD0247	delayed developmental milestones language	A2	abnormalities in body language	C2164864	0.48	14.3645	13.3956	0.3376	0.0253	0.0236
ASD0248	very poor	B3	strong attachment	C3641766	0.17	14.3645	2.058	0.3376	0.1643	0.0236	very poor
ASD0249	irritant behavior	B2	ritualized patterns of verbal behavior	C0348027	0.37	14.221	2.2061	0.5006	0.2276	0.0354
ASD0250	contacts eye	A2	abnormalities in eye contact	C0870532	0.79	14.1179	7.6747	1.1526	0.1517	0.0825	contact eye | eye contact | contacts eyes | eye contact
ASD0251	sensory (qualifier value)	B4	hyper-reactivity to sensory input	C0445254	0.51	13.9098	3.4542	0.652	0.1896	0.0472
ASD0252	self awareness	B1	echolalia	C3146223	0.35	13.8675	2.3486	0.326	0.1391	0.0236	self awareness | self awareness | self-awareness | awareness of self | self-awareness
ASD0253	hand posturing	B1	repetitive motor movements	C0744569	0.32	13.8465	12.9127	0.163	0.0126	0
ASD0254	biting other person	B4	excessive touching of objects	C0562590	0.32	13.8465	4.3031	0.163	0.0379	0.0118
ASD0255	clonic movement	B1	stereotyped motor movements	C0857332	0.52	13.8465	6.4555	0.163	0.0253	0	clonic movements | clonic movements
ASD0256	biting own hand (finding)	B4	excessive touching of objects	C0424372	0.27	13.8465	12.9127	0.163	0	0
ASD0257	fine motor impairment	B1	simple motor stereotypies	C0556281	0.41	13.8465	0.8055	0.163	0.2023	0.0118
ASD0258	writing (function)	A2	nonverbal communication	C2584304	0.27	13.8465	1.0746	0.163	0.1517	0.0118
ASD0259	hypersensitivity to sound	B4	adverse response to specific sounds	C1860294	0.34	13.8465	12.9127	0.163	0	0.0118
ASD0260	difficulty using non-verbal communication	A2	nonverbal communication	C0566009	0.68	13.8465	6.4555	0.163	0.0253	0
ASD0261	poor fine motor skills	B1	simple motor stereotypies	C4014389	0.39	13.8465	1.4333	0.163	0.1138	0.0118
ASD0262	cornelia de lange syndrome	E	intellectual disability	C0270972	0.36	13.8465	12.9127	0.163	0.0126	0	cornelia de lange syndrome | cornelia de lange syndrome | cornelia de langes syndrome | cornelia de lange's syndrome | syndrome cornelia de lange | lange syndrome cornelia de | cornelia de lange's syndrome
ASD0263	difficulty understanding native language	A2	abnormalities in body language	C2183452	0.42	13.8465	2.5812	0.163	0.0632	0.0118
ASD0264	speech deficits	A2	deficits in understanding and use of gestures	C3810226	0.48	13.8465	6.4555	0.163	0.0253	0
ASD0265	uncontrolled behavior	B2	ritualized patterns of nonverbal behavior	C0474399	0.44	13.8465	3.2269	0.163	0.0506	0.0118	uncontrolled behaviour | uncontrolled behavior
ASD0266	psychotic behavior	B2	ritualized patterns of nonverbal behavior	C0740409	0.44	13.8465	2.5812	0.163	0.0632	0.0118	psychotic behaviour | behavior psychotic | psychotic behavior | behavior psychotic
ASD0267	poor reading skills	A2	lack of nonverbal communication	C0860101	0.3	13.8465	1.1724	0.163	0.1391	0.0118
ASD0268	inhibited behaviour	B2	ritualized patterns of nonverbal behavior	C0564490	0.34	13.8465	1.1724	0.163	0.1391	0.0118	inhibited behavior
ASD0269	speech disorder	E	intellectual developmental disorder	C0037822	0.45	13.8465	4.3031	0.163	0.0379	0	speech disorders | disorder speech | disorder speech | speech disorder | disorder;speech | speech disorders | disorders speech | disorder speech | speech disorder | speech disorder | speech disorders
ASD0270	difficulty writing	A3	difficulties adjusting behavior	C0584995	0.44	13.6852	1.4789	1.1177	0.7585	0.0825	difficulty writing | writing difficulties
ASD0271	self soothing repetitive behaviour	B2	ritualized patterns of nonverbal behavior	C3854597	0.44	13.5563	2.103	0.4774	0.2276	0.0354	self soothing repetitive behavior
ASD0272	cognitive; disorder, mild	E	intellectual developmental disorder	C1270972	0.51	13.3707	0.7763	0.3144	0.4046	0.0236	cognitive disorder mild | mild cognitive disorder | disorder; cognitive, mild | disorder; mild cognitive
ASD0273	refrains from verbal outbursts	B2	ritualized patterns of verbal behavior	C0516654	0.53	13.3707	2.2645	0.3144	0.1391	0.0236
ASD0274	jump	B1	stereotyped motor movements	C0221189	0.2	13.3707	3.1148	0.3144	0.1011	0.0236	jumping | jumping
ASD0275	specific learning disorder	E	intellectual developmental disorder	C4042933	0.55	13.2242	0.721	0.4657	0.6448	0.0354	disorder, specific learning | learning disorder, specific | specific learning disorders | learning disorders, specific
ASD0276	self-injurious behavior (in some patients)	B2	ritualized patterns of verbal behavior	C4017769	0.44	12.9102	8.0241	0.6054	0.0759	0.0472
ASD0277	withdrawal symptoms	B1	simple motor stereotypies	C0087169	0.3	12.892	1.7136	0.4541	0.2655	0.0354	withdrawal symptoms | withdrawal symptom | withdrawal symptom | symptoms, withdrawal | withdrawal symptom | symptom, withdrawal | withdrawal symptoms
ASD0278	scratches self	B4	excessive touching of objects	C0424374	0.3	12.874	6.0013	0.3027	0.0506	0.0236
ASD0279	cognitive problems	A3	difficulties adjusting behavior	C3842628	0.36	12.874	1.1978	0.3027	0.2528	0.0236
ASD0280	parental concerns: sleeping	A1	social-emotional reciprocity	C2034434	0.27	12.856	1.1975	0.1514	0.1264	0.0118
ASD0281	finger flicking	B1	repetitive motor movements	C0233592	0.23	12.856	3.9953	0.1514	0.0379	0.0118	finger-flicking
ASD0282	autistic children	E	intellectual developmental disorder	C0175842	0.38	12.856	11.9889	0.1514	0.0126	0	autistic children | autistic children
ASD0283	difficulty controlling aggression	A3	difficulties adjusting behavior	C0562571	0.44	12.856	3.9953	0.1514	0.0379	0
ASD0284	goal weight in pounds	B3	preoccupation	C2012267	0.21	12.856	0.4781	0.1514	0.3161	0
ASD0285	minimal to absent speech	B1	echolalia	C3810435	0.31	12.856	3.9953	0.1514	0.0379	0
ASD0286	substance use disorder	E	intellectual developmental disorder	C0038586	0.39	12.856	0.2591	0.1514	0.5815	0.0118	substance use disorder | substance use disorder | disorder substance use | substance use disorder | substance use disorders | disorder, substance use | substance use disorders
ASD0287	verbal behavior	B2	ritualized patterns of verbal behavior	C0042530	0.82	12.856	1.9969	0.1514	0.0759	0	verbal behavior | verbal behavior | behaviors, verbal | verbal behaviors | behavior, verbal
ASD0288	resistance to changes in environment	B4	unusual interest in sensory aspects of the environment	C0424272	0.34	12.856	2.3966	0.1514	0.0632	0
ASD0289	borderline cognitive developmental delay	E	global developmental delay	C3531748	0.66	12.856	5.9937	0.1514	0.0253	0
ASD0290	severe expressive speech delay	B1	echolalia	C1867123	0.44	12.856	1.7114	0.1514	0.0885	0
ASD0291	cognition disorders	E	intellectual developmental disorder	C0009241	0.51	12.727	2.1128	2.0608	0.9861	0.1651	cognition disorders | cognition disorders | disorders, cognition | cognition disorder | disorder, cognition
ASD0292	difficulty understanding own emotions	A1	reduced sharing of emotions	C0564406	0.39	12.5912	4.5033	3.8654	0.885	0.3183
ASD0293	combining words into phrases	B1	idiosyncratic phrases	C2371976	0.59	12.56	5.0172	0.4424	0.0885	0.0354
ASD0294	abnormal vocalization	A1	abnormal social approach	C3687424	0.43	12.56	1.0608	0.4424	0.4172	0.0354
ASD0295	syndrome, refeeding	B2	eat same food	C0860549	0.29	12.3774	0.6762	0.2911	0.4298	0.0236	refeed syndrome | refeeding syndrome | refeeding syndrome | refeeding syndrome
ASD0296	phonological awareness	A2	abnormalities in body language	C1510627	0.33	12.3774	0.2481	0.2911	1.1631	0.0236
ASD0297	delayed developmental milestones	E	global developmental delay	C0476241	0.48	12.3517	4.1809	1.1526	0.2781	0.0943	delayed developmental milestones | delayed developmental milestone
ASD0298	finding of ability to hear loud voice	B4	adverse response to specific sounds	C0423542	0.31	12.2281	2.8475	0.4308	0.1517	0.0354
ASD0299	frontal lobe and executive function deficit	A2	deficits in understanding and use of gestures	C2921140	0.38	12.127	2.4528	0.7102	0.2908	0.0589
ASD0300	social disinhibition	A1	abnormal social approach	C0424296	0.48	12.1124	2.9465	1.5485	0.531	0.1297
ASD0301	hand flapping (physical finding)	B1	repetitive motor movements	C0424247	0.34	11.8809	2.7678	0.2794	0.1011	0.0236
ASD0302	withdrawn	A1	reduced sharing of affect	C0424092	0.17	11.8772	2.0087	2.0608	1.0367	0.1768	withdrawn
ASD0303	regression of early motor skills	B1	stereotyped motor movements	C4014493	0.4	11.8657	11.0654	0.1397	0	0.0118
ASD0304	foot tapping	B1	repetitive motor movements	C0233585	0.29	11.8657	1.8431	0.1397	0.0759	0.0118
ASD0305	speech and language delay, severe	A2	abnormalities in body language	C1845863	0.42	11.8657	5.532	0.1397	0.0253	0
ASD0306	limited spoken vocabulary	A2	abnormalities in body language	C2183954	0.37	11.8657	5.532	0.1397	0.0253	0
ASD0307	latency of speech response	B1	echolalia	C0233717	0.36	11.8657	1.382	0.1397	0.1011	0.0118
ASD0308	verbal	B2	ritualized patterns of verbal behavior	C0439824	0.58	11.8657	1.2282	0.1397	0.1138	0	verbal
ASD0309	dropped head syndrome	E	intellectual developmental disorder	C3266164	0.22	11.8657	1.8431	0.1397	0.0759	0
ASD0310	cognitive functions	E	intellectual developmental disorder	C0392335	0.31	11.8657	1.8431	0.1397	0.0759	0.0118	cognitive function | cognitive functioning | cognitive functions | cognitive function
ASD0311	self-induced vomiting	B1	echolalia	C0232600	0.28	11.8657	1.2282	0.1397	0.1138	0.0118	self induced vomiting | self-induced vomiting | vomiting, self induced
ASD0312	behavior is peer group influenced	B2	ritualized patterns of nonverbal behavior	C3162300	0.35	11.8657	2.212	0.1397	0.0632	0
ASD0313	autism or autistic-like condition	E	intellectual developmental disorder	C1841787	0.49	11.8657	11.0654	0.1397	0.0126	0
ASD0314	overactive	B4	hyper-reactivity to sensory input	C0443272	0.19	11.8657	0.9208	0.1397	0.1517	0	overactive
ASD0315	difficulty inferring meaning	B2	difficulties with transitions	C0588399	0.34	11.8657	2.7653	0.1397	0.0506	0
ASD0316	communication delay	A2	nonverbal communication	C4280573	0.56	11.8657	11.0654	0.1397	0.0126	0
ASD0317	repetition with secondary hand flapping	B1	repetitive motor movements	C2170451	0.35	11.8657	11.0654	0.1397	0	0
ASD0318	other pervasive developmental disorders	E	intellectual developmental disorder	C0349331	0.52	11.8657	3.6875	0.1397	0.0379	0.0118
ASD0319	x syndrome, metabolic	E	intellectual developmental disorder	C0524620	0.23	11.662	4.8303	0.5472	0.1138	0.0472	metabolic syndrome x | syndrome x (metabolic) | metabolic syndrome x | metabolic syndrome x | syndrome x, metabolic | metabolic syndrome x | metabolic x syndrome | syndrome, metabolic x | metabolic x syndrome | metabolic syndrome x
ASD0320	partner's behaviour problem	B2	ritualized patterns of nonverbal behavior	C0497511	0.47	11.6276	1.7769	5.7166	3.2996	0.5187	partner with behaviour problem | problem;behavior;partner | partner with behavior problem | problem;behaviour;partner | problem with behavior partner | partner's behavior problem
ASD0321	oppositional defiant disorder	E	intellectual developmental disorder	C0029121	0.41	11.4777	0.9557	6.2522	6.5234	0.5777	defiant disorders oppositional | oppositional defiant disorder | oppositional defiant disorder | defiant disorder, oppositional | defiant disorder oppositional | disorder oppositional defiant | oppositional defiant disorder
ASD0322	cogwheel rigidity	B1	stereotyped motor movements	C0151564	0.31	11.3845	1.1772	0.2678	0.2276	0.0236	cogwheel rigidity | rigidity cogwheel | rigidities, cogwheel | cogwheel rigidity | rigidity cogwheel | rigidity, cogwheel | cogwheel rigidities | cogwheel rigidity
ASD0323	behavioral tic	B2	ritualized patterns of nonverbal behavior	C0278076	0.39	11.3829	1.8045	0.9314	0.5183	0.0825	tic, behavioral | behavioral tic | behavioural tic
ASD0324	emotional regulation	A1	reduced sharing of emotions	C2370884	0.46	11.3433	2.3398	3.6209	1.5803	0.3301	regulation, emotional | emotional regulations | regulations, emotional
ASD0325	medication regimen behaviour finding	A3	difficulties adjusting behavior	C1828392	0.35	11.2327	5.2355	0.3959	0.0759	0.0354	medication regimen behavior finding
ASD0326	attention span	B4	unusual interest in sensory aspects of the environment	C0679046	0.25	11.2169	1.8103	1.0479	0.5815	0.0943	attention span | attention spans
ASD0327	significant difficulty in verbal and non-verbal communication	A2	nonverbal communication	C4064081	0.64	11.0089	3.7768	3.7606	1.024	0.3537
ASD0328	problem;eating;behavioral	B2	eat same food	C0850751	0.32	10.9265	1.1264	0.6404	0.5689	0.0589	behavioral problem with eating | problem;eating;behavioural | behavioural problem with eating
ASD0329	aggression towards parent	B2	ritualized patterns of verbal behavior	C2215660	0.29	10.901	1.3226	0.3842	0.2908	0.0354
ASD0330	communication	A2	nonverbal communication	C0009452	0.74	10.8883	3.3829	0.2561	0.0759	0.0236	communications | communication | communication
ASD0331	temper outbursts	B1	echolalia	C4062259	0.39	10.8883	0.5617	0.2561	0.4551	0.0236
ASD0332	langer-giedion syndrome	E	intellectual developmental disorder	C0023003	0.3	10.8756	10.1421	0.1281	0	0.0118	langer-giedion syndrome | langer-giedion syndrome | langer giedion syndrome | syndrome, giedion-langer | giedion-langer syndrome | giedion langer syndrome | syndrome, langer-giedion | langer giedion syndrome | langer-giedion syndrome | giedion langer syndrome
ASD0333	harsh voice quality	B4	adverse response to specific sounds	C0234804	0.27	10.8756	1.6893	0.1281	0.0759	0
ASD0334	mood euphoric	B1	echolalia	C0235146	0.32	10.8756	1.4478	0.1281	0.0885	0.0118	euphoric mood | euphoric mood
ASD0335	autism (in some patients)	E	intellectual developmental disorder	C3809495	0.41	10.8756	10.1421	0.1281	0	0
ASD0336	dementia, with aggressive behavior	B2	ritualized patterns of nonverbal behavior	C3161184	0.34	10.8756	10.1421	0.1281	0	0.0118
ASD0337	complex mannerisms - behaviour	B2	ritualized patterns of nonverbal behavior	C0474411	0.41	10.8756	10.1421	0.1281	0.0126	0.0118	complex mannerisms - behavior
ASD0338	poor language	A2	abnormalities in body language	C3810456	0.48	10.8756	3.3798	0.1281	0.0379	0
ASD0339	abnormality of the voice	A2	abnormalities in body language	C4021776	0.39	10.8756	2.5346	0.1281	0.0506	0.0118	voice abnormality
ASD0340	delinquent behaviour	B2	ritualized patterns of verbal behavior	C0522174	0.44	10.8756	1.6893	0.1281	0.0759	0	delinquent behavior
ASD0341	ability to control emotions	A1	reduced sharing of emotions	C0563712	0.44	10.8756	10.1421	0.1281	0.0126	0.0118
ASD0342	syndrome angelman	E	intellectual disability	C0162635	0.38	10.8756	5.0704	0.1281	0.0253	0.0118	angelman's syndrome | angelman syndrome | angelmans syndrome | angelman syndrome | angelman's syndromes | angelman syndrome | angelman syndrome | angelman's syndrome | syndrome, angelman
ASD0343	identifies with same-sex peer group	A3	absence of interest in peers	C0517165	0.32	10.8756	10.1421	0.1281	0	0
ASD0344	wppsi-iv verbal comprehension index standard score	A2	poorly integrated verbal communication	C4027305	0.36	10.8756	1.0131	0.1281	0.1264	0
ASD0345	moderate cognitive impairment	E	intellectual disability	C3839816	0.34	10.8756	3.3798	0.1281	0.0379	0
ASD0346	language / communication	A2	nonverbal communication	C3836954	0.53	10.8756	0.5954	0.1281	0.2149	0
ASD0347	speech articulation	B1	echolalia	C0237479	0.4	10.8756	0.7232	0.1281	0.177	0.0118	articulation (speech) | articulation speech | speech articulation
ASD0348	agitated; state	B1	echolalia	C1398083	0.22	10.8756	2.0274	0.1281	0.0632	0	state; agitated
ASD0349	communication behavior	A2	nonverbal communication	C0178556	0.61	10.8756	3.3798	0.1281	0.0379	0.0118
ASD0350	play impairment stares blankly at play objects rather than manipulating them	A3	difficulties in sharing imaginative play	C4064319	0.52	10.8756	1.6893	0.1281	0.0759	0.0118
ASD0351	excessive talking	A1	failure of normal back-and-forth conversation	C1820711	0.4	10.8756	1.1258	0.1281	0.1138	0.0118
ASD0352	tends to be sensitive to criticism	B3	excessively perseverative interest	C0564664	0.28	10.8756	1.6893	0.1281	0.0759	0.0118
ASD0353	hoarding behavior	A3	difficulties adjusting behavior	C1510614	0.39	10.8756	0.779	0.1281	0.1643	0
ASD0354	shared cooperative play	A3	difficulties in sharing imaginative play	C2372114	0.55	10.8756	10.1421	0.1281	0.0126	0
ASD0355	garbled words	B1	idiosyncratic phrases	C2010447	0.36	10.8756	2.5346	0.1281	0.0506	0	garbles words
ASD0356	emotional impulsivity	A1	social-emotional reciprocity	C0233461	0.4	10.8756	1.2666	0.1281	0.1011	0
ASD0357	synovitis, acne, pustulosis, hyperostosis, and osteitis syndrome	A2	abnormalities in body language	C0263859	0.13	10.7723	2.8647	0.7568	0.2655	0.0707
ASD0358	aggressive behavior (2 patients)	B2	ritualized patterns of nonverbal behavior	C3150609	0.43	10.5694	4.222	0.3726	0.0885	0.0354
ASD0359	lack of awareness finding	A2	lack of nonverbal communication	C0589402	0.41	10.5694	1.5531	0.3726	0.2402	0.0354	lack of awareness (finding)
ASD0360	interacts with peers	A3	absence of interest in peers	C1822049	0.39	10.542	3.1579	2.5498	0.8217	0.2476
ASD0361	difficulty with sexual behavior	A3	difficulties adjusting behavior	C4061761	0.44	10.4617	1.3371	0.978	0.7332	0.0943
ASD0362	difficulty with abstract arithmetic processes	B2	difficulties with transitions	C2183462	0.35	10.3922	3.2288	0.2445	0.0759	0.0236
ASD0363	behaviour obsessive compulsive	B2	ritualized patterns of verbal behavior	C0600104	0.41	10.363	2.209	4.6804	2.1745	0.4716	obsessive compulsive behaviors | compulsive obsessive behavior | obsessive-compulsive behavior | obsessive compulsive behavior | behavior obsessive compulsive | behavior obsessive compulsive | obsessive compulsive behavior | obsessive compulsive behaviour | obsessive compulsive behaviour
ASD0364	self injurious behavior	B2	ritualized patterns of nonverbal behavior	C0085271	0.44	10.3028	4.3398	13.9131	3.5904	1.5444	self-injurious behaviour | self-injurious behavior | behavior, self-injurious | self-injurious behavior | self-injurious behaviour | behaviors self injurious | behaviors, self-injurious | self injurious behaviour | behaviors injurious self | self-injurious behavior | self-injurious behaviors | self injurious behavior | self-injurious behaviors | self injurious behavior
ASD0365	hyperactive behaviour	B2	ritualized patterns of nonverbal behavior	C0424295	0.43	10.2867	1.8137	20.2235	12.263	2.4051	hyperactive behavior | behavior hyperactive | behaviour hyperactive | behaviour hyperactive | hyperactive behavior | behavior hyperactive
ASD0366	fine motor delay	E	global developmental delay	C1735324	0.46	10.2715	1.5472	0.7219	0.4678	0.0707	fine motor delay
ASD0367	behavior bizarre	B2	ritualized patterns of nonverbal behavior	C0474407	0.47	10.2379	2.2004	0.3609	0.1643	0.0354	bizarre behaviors | bizarre behavior | bizarre behaviour
ASD0368	abnormal movements	A1	abnormal social approach	C0558189	0.53	10.081	2.1272	1.1759	0.5563	0.1179	movement abnormal | movement; abnormal | abnormal movements | movements abnormal | abnormal movement
ASD0369	friendships	A1	social-emotional reciprocity	C0178647	0.44	10.0317	3.5571	2.9922	0.8597	0.3065	friendship | friendships | friendship
ASD0370	language development limited to a few words	A2	abnormalities in body language	C3552687	0.38	9.9379	5.0516	0.6986	0.1391	0.0707
ASD0371	poor adaptive skills	A2	poorly integrated nonverbal communication	C4014388	0.35	9.9065	1.1517	0.3493	0.3034	0.0354
ASD0372	absent speech	B1	echolalia	C1854882	0.33	9.8961	2.3054	0.2329	0.1011	0.0236
ASD0373	pulling at the ear(s)	B2	extreme distress at small changes	C0847233	0.2	9.8961	6.1516	0.2329	0.0379	0.0236	pulling at ear | pulling at;ear | pulling at ears
ASD0374	skin-picking	B1	echolalia	C1696701	0.37	9.8961	2.6351	0.2329	0.0885	0.0236	skin picking
ASD0375	social cognition	A1	social-emotional reciprocity	C0871381	0.39	9.8858	4.6089	0.1164	0.0253	0	social cognition
ASD0376	behavioral disorder; adjustment reaction	A3	difficulties adjusting behavior	C1385300	0.56	9.8858	9.219	0.1164	0	0.0118	adjustment reaction; behavioral disorder
ASD0377	speech nonverbal communication skills body language	A2	nonverbal communication	C2018048	0.72	9.8858	0.9209	0.1164	0.1264	0.0118
ASD0378	test of adolescent/adult word finding (tawf) category naming raw score	B1	echolalia	C2057535	0.31	9.8858	4.6089	0.1164	0.0253	0.0118
ASD0379	difficulty turning	A3	difficulties adjusting behavior	C0555093	0.4	9.8858	1.1514	0.1164	0.1011	0.0118
ASD0380	generalizations, psychological	B1	echolalia	C0017324	0.36	9.8858	2.3039	0.1164	0.0506	0	psychological generalizations | generalization, psychological | psychological generalization
ASD0381	difficulty finding desired words	B2	difficulties with transitions	C2183417	0.34	9.8858	9.219	0.1164	0.0126	0
ASD0382	shows interest in auditory stimuli	B4	unusual interest in sensory aspects of the environment	C0517046	0.44	9.8858	2.3039	0.1164	0.0506	0
ASD0383	brief global executive composite t-score	A1	social-emotional reciprocity	C4066153	0.29	9.8858	9.219	0.1164	0.0126	0
ASD0384	noonan syndrome	E	intellectual developmental disorder	C0028326	0.32	9.8858	2.3039	0.1164	0.0506	0	noonan's syndrome | noonan's syndrome | noonans syndrome | noonan's syndrome | noonan syndrome | noonan syndrome | noonan syndrome
ASD0385	celf-4 core language score	A2	abnormalities in body language	C4029827	0.39	9.8858	3.0722	0.1164	0.0379	0
ASD0386	quality of voice	B1	echolalia	C0042943	0.26	9.8858	3.0722	0.1164	0.0379	0	voice quality | voice qualities | qualities, voice | quality voice | quality, voice | voice quality
ASD0387	difficulty responding to communication by others	A2	nonverbal communication	C0566159	0.48	9.8858	9.219	0.1164	0.0126	0
ASD0388	language acquisition difficulties (in some patients)	A2	abnormalities in body language	C3806920	0.48	9.8858	9.219	0.1164	0.0126	0
ASD0389	insufficient interest in learning	B4	unusual interest in sensory aspects of the environment	C4060627	0.46	9.8858	9.219	0.1164	0	0.0118
ASD0390	verbal response	B2	ritualized patterns of verbal behavior	C3846697	0.48	9.8858	1.5355	0.1164	0.0759	0
ASD0391	poor speech	A2	poorly integrated verbal communication	C1848207	0.37	9.8858	9.219	0.1164	0	0
ASD0392	mild developmental articulation disorder	E	intellectual developmental disorder	C3697816	0.55	9.8858	2.3039	0.1164	0.0506	0
ASD0393	watery eyes	A2	abnormalities in eye contact	C3257803	0.33	9.8858	0.9209	0.1164	0.1264	0.0118	watery eye | watery eyes | watery;eye | watery eyes | watery eye
ASD0394	safe behavior	A3	difficulties adjusting behavior	C0814103	0.38	9.8858	1.5355	0.1164	0.0759	0
ASD0395	cognitive decline, rapid	E	intellectual developmental disorder	C2750110	0.28	9.8858	2.3039	0.1164	0.0506	0.0118
ASD0396	maintains good eye contact	A2	abnormalities in eye contact	C1303014	0.59	9.8858	1.8429	0.1164	0.0632	0.0118
ASD0397	managing aggressive behavior	A1	failure to respond to social interactions	C3650708	0.39	9.8858	4.6089	0.1164	0.0253	0	managing aggressive behaviour
ASD0398	delayed speech and language development	B1	echolalia	C0454644	0.41	9.88	2.9159	3.3881	1.1884	0.3537
ASD0399	verbal comprehension	B2	ritualized patterns of verbal behavior	C0871570	0.47	9.8332	1.4893	0.9198	0.6195	0.0943
ASD0400	sensory impairment (in some patients)	B4	unusual interest in sensory aspects of the environment	C3809741	0.38	9.8066	2.3856	1.2574	0.531	0.1297
ASD0401	emotional problems	A1	reduced sharing of emotions	C0677660	0.38	9.78	0.9824	2.0375	2.0733	0.2122	emotional problem | emotional problems | emotional problems | emotional problem
ASD0402	behavioral symptom	B2	ritualized patterns of nonverbal behavior	C0004941	0.39	9.751	1.5815	2.1423	1.3654	0.224	behavioral symptoms | symptom, behavioral | symptoms, behavioral | behavioral symptoms | behavioral symptoms
ASD0403	able to communicate	A2	nonverbal communication	C2364293	0.39	9.5752	1.2147	0.3376	0.2781	0.0354	able to communicate | able to communicate
ASD0404	impaired cognition	A2	deficits in understanding and use of gestures	C0338656	0.35	9.5135	1.9909	1.5485	0.7838	0.1651	impaired cognition | impaired cognition
ASD0405	oppositional behavior	B2	ritualized patterns of verbal behavior	C2013199	0.49	9.4915	1.6304	6.3337	3.9823	0.7074	oppositional behavior
ASD0406	routine	B2	inflexible adherence to routines	C0205547	0.65	9.4565	3.0614	0.8849	0.2908	0.0943	routine | routines
ASD0407	homicidal and suicidal ideations	B1	echolalia	C2977674	0.23	9.4371	1.8477	2.608	1.4286	0.283
ASD0408	perseverative thinking	B2	rigid thinking patterns	C0679047	0.53	9.4002	2.1899	0.2212	0.1011	0.0236
ASD0409	difficulty using mathematical symbols	A2	deficits in understanding and use of gestures	C2183455	0.36	9.4002	1.4592	0.2212	0.1517	0.0236
ASD0410	prioritizing problems	B2	difficulties with transitions	C0557972	0.41	9.4002	1.4592	0.2212	0.1517	0.0236	prioritising problems
ASD0411	milestone: combines two different words	B1	idiosyncratic phrases	C2182637	0.23	9.4002	2.1899	0.2212	0.1011	0.0236
ASD0412	impulse control	B1	stereotyped motor movements	C0150632	0.29	9.3661	1.2701	3.6326	2.8824	0.4008	impulse control | control impulse | controls impulses | control impulses
ASD0413	different	A3	deficits in developing, maintaining, and understand relationships, ranging	C1705242	0.14	9.1678	3.1192	2.3286	0.7585	0.2594
ASD0414	difficulty communicating	A3	difficulties in making friends	C0566003	0.39	9.1533	3.1883	1.9094	0.6068	0.2122	difficulty communicating
ASD0415	preschool completion	A1	social-emotional reciprocity	C0681405	0.27	9.08	2.7036	0.8499	0.3161	0.0943
ASD0416	destructive behaviour toward property	B2	ritualized patterns of nonverbal behavior	C0474405	0.38	8.9714	2.8778	1.0479	0.3666	0.1179	destructive behavior toward property
ASD0417	explosive disorder, intermittent	E	intellectual developmental disorder	C0021776	0.38	8.963	1.8272	0.9431	0.5183	0.1061	intermittent explosive disorder | intermittent explosive disorder | disorder; intermittent explosive | disorders, intermittent explosive | intermittent explosive; disorder | intermittent explosive disorders | explosive intermittent disorder | intermittent explosive disorder
ASD0418	planned and impulsive behavior	B2	ritualized patterns of verbal behavior	C0679179	0.39	8.9294	1.2572	0.5239	0.4172	0.0589
ASD0419	rapid speech	B1	echolalia	C0240863	0.31	8.9044	1.3822	0.2096	0.1517	0.0236
ASD0420	ability to throw objects	B1	use of objects	C0565693	0.5	8.9044	1.5081	0.2096	0.1391	0.0236
ASD0421	developmental disorder of speech and language, unspecified	E	intellectual developmental disorder	C0349325	0.59	8.9044	3.3203	0.2096	0.0632	0.0236	developmental disorder of speech and language unspecified
ASD0422	redirected behavior	B2	ritualized patterns of nonverbal behavior	C0233517	0.41	8.9041	1.6232	1.2458	0.7712	0.1415	redirected behaviour
ASD0423	excessive; crying infant	B4	excessive smelling	C0497134	0.36	8.8962	2.7647	0.1048	0.0379	0.0118	excessive;crying;infant | excessive crying of infant | excessive crying infant | infant; excessive crying | excessive; crying of infant
ASD0424	loss of motor skills	B1	repetitive motor movements	C4014590	0.47	8.8962	8.2962	0.1048	0.0126	0.0118
ASD0425	dyskinetic movements	B1	stereotyped motor movements	C2678069	0.57	8.8962	8.2962	0.1048	0.0126	0
ASD0426	depression suicidal	E	intellectual disability	C0221745	0.23	8.8962	0.4138	0.1048	0.2528	0	depression suicidal | suicidal depression | suicidal depression
ASD0427	perceptual disturbances visual skills	B4	visual fascination with movement	C2052875	0.43	8.8962	8.2962	0.1048	0.0126	0.0118
ASD0428	semantic-pragmatic impairment	A2	deficits in understanding and use of gestures	C0454622	0.34	8.8962	8.2962	0.1048	0.0126	0
ASD0429	mental condition	B1	echolalia	C3840291	0.28	8.8962	8.2962	0.1048	0.0126	0
ASD0430	chronic motor tics	B1	repetitive motor movements	C1392622	0.65	8.8962	0.5521	0.1048	0.1896	0.0118	tic; chronic, motor | chronic; tic, motor | motor; tic, chronic | chronic motor tics | tic; motor, chronic
ASD0431	trouble with boss	A3	difficulties in making friends	C0680120	0.29	8.8962	2.7647	0.1048	0.0379	0
ASD0432	behavior combative	B2	ritualized patterns of nonverbal behavior	C0741454	0.5	8.8962	0.8287	0.1048	0.1264	0
ASD0433	macrocephaly autism syndrome	E	intellectual developmental disorder	C1854416	0.54	8.8962	8.2962	0.1048	0	0	macrocephaly/autism syndrome
ASD0434	difficulty with tasks that require sustained cognitive effort	A2	deficits in understanding and use of gestures	C1820696	0.4	8.8962	1.1843	0.1048	0.0885	0
ASD0435	difficulty taking turns in conversation	A1	failure of normal back-and-forth conversation	C0566087	0.51	8.8962	2.7647	0.1048	0.0379	0
ASD0436	self-stimulating behavior (in some patients)	B2	ritualized patterns of nonverbal behavior	C3550616	0.51	8.8962	2.7647	0.1048	0.0379	0
ASD0437	sleep, rem	B4	hyper-reactivity to sensory input	C0037322	0.31	8.8962	2.7647	0.1048	0.0379	0	rem sleep | rem sleeping | rem sleep | rem sleep | sleep rem
ASD0438	hypermotor behavior	B2	ritualized patterns of nonverbal behavior	C2674588	0.51	8.8962	8.2962	0.1048	0	0
ASD0439	walks occasionally	B4	visual fascination with movement	C3845943	0.22	8.8962	8.2962	0.1048	0.0126	0
ASD0440	licked	B2	eat same food	C0233928	0.32	8.8962	4.1476	0.1048	0.0253	0.0118	lick | licks | licking | licking
ASD0441	verbal impairment	B1	echolalia	C0566027	0.44	8.8962	2.7647	0.1048	0.0379	0	verbal impairment | verbal impairment
ASD0442	decreased speech	A1	reduced sharing of affect	C3279887	0.33	8.8962	4.1476	0.1048	0.0253	0.0118
ASD0443	severe receptive language delay	E	global developmental delay	C3532947	0.46	8.8962	8.2962	0.1048	0.0126	0
ASD0444	other problems related to life-management difficulty	B2	difficulties with transitions	C0478610	0.47	8.8962	8.2962	0.1048	0.0126	0	other problems related to life management difficulty
ASD0445	inappropriate laughing, joking, or punning	B3	excessively perseverative interest	C2048502	0.21	8.8962	8.2962	0.1048	0.0126	0
ASD0446	soto syndrome	E	global developmental delay	C0175695	0.37	8.8962	8.2962	0.1048	0.0126	0	soto syndrome | sotos syndrome | syndrome, sotos' | soto syndrome | soto's syndrome | sotos syndrome | sotos syndrome | sotos syndrome | sotos' syndrome | sotos' syndrome | syndrome, sotos | sotos' syndrome
ASD0447	sharing of sex aids	A1	reduced sharing of emotions	C0556635	0.52	8.8962	8.2962	0.1048	0.0126	0
ASD0448	challenging behaviour	A3	difficulties adjusting behavior	C0474414	0.49	8.8858	2.1204	3.5511	1.7067	0.4126	challenging behavior | behaviors challenging | challenging behaviour | challenging behavior
ASD0449	type a behavior pattern	B2	ritualized patterns of verbal behavior	C1398208	0.4	8.8409	0.3208	1.3389	4.0582	0.1533	behavior; type a pattern | type a pattern; behavior | type a behaviour pattern | type a behavior pattern
ASD0450	excessive eye blinking	A2	abnormalities in eye contact	C1699603	0.39	8.7713	1.1497	2.1306	1.8584	0.2476
ASD0451	parental concerns: child's socialization behavior	B2	ritualized patterns of nonverbal behavior	C2319384	0.45	8.6723	2.9382	0.4075	0.1391	0.0472
ASD0452	delay speech	E	global developmental delay	C0241210	0.42	8.6122	2.6867	5.4139	2.086	0.6602	speech delayed | speech delay | speech delay | speech delay | delays speech | speech delays | delay, speech | speech delays | delayed speech | speech delay | delayed speech | delayed;speech | delays, speech | delayed speech
ASD0453	sharing (social behavior)	A1	reduced sharing of interests	C0237876	0.61	8.5816	1.3313	0.3027	0.2276	0.0354
ASD0454	das-ii composite score nonverbal reasoning	A2	nonverbal communication	C4029444	0.51	8.5164	2.4583	0.8965	0.3666	0.1061
ASD0455	executive function	B1	echolalia	C0935584	0.31	8.5131	1.2565	1.5834	1.2642	0.1886	executive function | executive functions | executive functioning | function, executive | executives functions | functions, executive | executive functions | executive functioning
ASD0456	maintains attention	B3	highly fixated interests	C0517258	0.22	8.4383	1.9627	0.5938	0.3034	0.0707
ASD0457	aggressive behavior (in some patients)	B2	ritualized patterns of verbal behavior	C3550976	0.43	8.4383	2.9471	0.5938	0.2023	0.0707
ASD0458	behavior plans	A3	difficulties adjusting behavior	C0679180	0.45	8.4307	3.7032	1.6649	0.4551	0.2004	planned behavior | planned behavior
ASD0459	delayed development (in some)	E	global developmental delay	C2748802	0.38	8.4088	3.1354	0.1979	0.0632	0.0236
ASD0460	relations, interpersonal	A2	nonverbal communication	C0021797	0.43	8.4088	3.1354	0.1979	0.0632	0.0236	interpersonal relations | interpersonal relations | relation, interpersonal | interpersonal relations | interpersonal relation
ASD0461	behavior violent toward self	B2	ritualized patterns of nonverbal behavior	C0741456	0.42	8.4088	3.1354	0.1979	0.0632	0.0236
ASD0462	mood anxious	B3	preoccupation	C2239195	0.3	8.3742	4.5524	0.6869	0.1517	0.0825	anxious mood | anxious mood
ASD0463	cognitive delay	E	intellectual developmental disorder	C1864897	0.38	8.3278	2.8189	0.7801	0.2781	0.0943
ASD0464	sleep loss	B4	hyper-reactivity to sensory input	C0235161	0.26	8.2719	1.4882	0.5821	0.3919	0.0707	sleep loss | loss sleep | loss sleeping
ASD0465	obsessive tendencies	B3	preoccupation	C1849160	0.36	8.2506	1.4403	0.2911	0.2023	0.0354
ASD0466	pulling out sutures	B4	excessive touching of objects	C0562714	0.2	8.1748	2.5385	0.3842	0.1517	0.0472
ASD0467	pacing up and down	B1	lining up toys	C0562458	0.28	8.038	3.7373	1.956	0.531	0.2476
ASD0468	staring	B2	ritualized patterns of nonverbal behavior	C0423086	0.32	8.0254	2.7874	4.0168	1.4791	0.5187	stared | stare | staring | stares
ASD0469	sensory processing disorder	E	intellectual developmental disorder	C4087194	0.47	7.9718	2.1444	1.0246	0.4804	0.1297
ASD0470	behavior disorders	A3	difficulties adjusting behavior	C0004930	0.46	7.9652	1.1174	0.9314	0.8344	0.1179	disorder behavior | behavior disorder | disorder behavior | behavior disorder | behavior disorder | behaviour disorder | behaviour disorder | behavior disorders
ASD0471	word recognition	B1	echolalia	C0871615	0.28	7.9132	0.2152	0.1863	0.8597	0.0236	word recognition
ASD0472	communication issue	A2	nonverbal communication	C0681295	0.59	7.9132	4.919	0.1863	0.0379	0.0236	communication issues
ASD0473	ability to process information accurately	A1	failure to respond to social interactions	C0589140	0.33	7.9068	7.3735	0.0931	0.0126	0
ASD0474	disorganized thinking	B2	rigid thinking patterns	C1855263	0.63	7.9068	2.4572	0.0931	0.0379	0	disorganised thinking
ASD0475	speech and language problems in children	A2	abnormalities in body language	C3534588	0.43	7.9068	2.4572	0.0931	0.0379	0
ASD0476	clinical syndromes	E	intellectual developmental disorder	C0221444	0.23	7.9068	2.4572	0.0931	0.0379	0	clinical syndrome | syndrome clinical
ASD0477	language proficiency	A2	abnormalities in body language	C0678997	0.45	7.9068	1.2281	0.0931	0.0759	0	language proficiency
ASD0478	intellectual ability	E	intellectual developmental disorder	C0423898	0.61	7.9068	0.9209	0.0931	0.1011	0
ASD0479	obsessional erotomania	B3	preoccupation	C0233692	0.43	7.9068	1.474	0.0931	0.0632	0	erotomania obsessional
ASD0480	self talking	A1	failure of normal back-and-forth conversation	C0871330	0.35	7.9068	7.3735	0.0931	0.0126	0.0118	self talk | self talk
ASD0481	complex motor behavior such as sleep walking	B1	repetitive motor movements	C2674587	0.47	7.9068	2.4572	0.0931	0.0379	0.0118
ASD0482	life skills	A2	abnormalities in body language	C0678999	0.23	7.9068	7.3735	0.0931	0.0126	0.0118	life skills
ASD0483	inability to communicate	A2	lack of nonverbal communication	C1845266	0.46	7.9068	7.3735	0.0931	0.0126	0
ASD0484	acknowledges ability to change behavior	B2	ritualized patterns of nonverbal behavior	C1821482	0.39	7.9068	1.0526	0.0931	0.0885	0.0118
ASD0485	landau kleffner syndrome	B1	echolalia	C0282512	0.4	7.9068	3.6863	0.0931	0.0253	0	syndrome, landau-kleffner | landau-kleffner syndrome | landau-kleffner syndrome | landau-kleffner syndrome | landau-kleffner syndrome | landau kleffner syndrome | landau-kleffner syndrome
ASD0486	loss of postural tone	B4	hyporeactivity to sensory input	C1843572	0.38	7.9068	1.474	0.0931	0.0632	0
ASD0487	mixed obsessional thoughts and acts	B3	preoccupation	C0349238	0.34	7.9068	2.4572	0.0931	0.0379	0
ASD0488	phonological disorder	E	intellectual developmental disorder	C4048283	0.39	7.9068	1.2281	0.0931	0.0759	0.0118	phonological disorder | phonological disorder | disorders phonological
ASD0489	inappropriate use of language in communication	A2	nonverbal communication	C4274524	0.54	7.9068	1.0526	0.0931	0.0885	0
ASD0490	difficulty comprehending language	A2	abnormalities in body language	C4274568	0.49	7.9068	2.4572	0.0931	0.0379	0
ASD0491	difficulty joining in conversation	A1	failure of normal back-and-forth conversation	C0566081	0.54	7.9068	7.3735	0.0931	0.0126	0
ASD0492	difficulty producing voice	A3	difficulties in making friends	C0564184	0.31	7.9068	2.4572	0.0931	0.0379	0
ASD0493	cognitive style	A2	abnormalities in body language	C0563147	0.31	7.9068	7.3735	0.0931	0.0126	0	cognitive style | cognitive style
ASD0494	loss of language ability	A2	abnormalities in body language	C1843016	0.44	7.9068	7.3735	0.0931	0.0126	0
ASD0495	compulsive eating	B2	eat same food	C1269755	0.37	7.9068	3.6863	0.0931	0.0253	0	compulsive eating | compulsive eating | eating, compulsive
ASD0496	hearing loss, sensorineural, mild	B4	visual fascination with lights	C4228074	0.21	7.9068	3.6863	0.0931	0.0253	0.0118	sensorineural hearing loss, mild
ASD0497	manageable behavior	B2	ritualized patterns of verbal behavior	C0562449	0.4	7.9068	1.474	0.0931	0.0632	0.0118	manageable behaviour
ASD0498	reported bite on arm	B2	insistence on sameness	C2186606	0.18	7.9068	1.8427	0.0931	0.0506	0
ASD0499	animal escape behavior	B2	ritualized patterns of verbal behavior	C0237600	0.4	7.9068	3.6863	0.0931	0.0253	0	escape behavior (animal)
ASD0500	cri-du-chat syndrome	E	intellectual developmental disorder	C0010314	0.35	7.9068	7.3735	0.0931	0.0126	0.0118	cri du chat syndrome | cri du chat syndrome | cri du chats syndrome | syndromes, cri-du-chat | cri-du-chat syndrome | syndrome, cri-du-chat | chat cri du syndrome | cri du chat syndrome | cri-du-chat syndromes | cri du chat syndrome | chat du cri syndrome | cri-du-chat syndromes | cris du chat syndrome | cri-du-chat syndrome | cri du chat syndrome | cri-du-chat syndrome
ASD0501	ability to sustain concentration	A1	failure to initiate social interactions	C0564669	0.3	7.9068	3.6863	0.0931	0.0253	0.0118
ASD0502	lack of; responsiveness, behavior	A2	lack of nonverbal communication	C1398152	0.39	7.9068	7.3735	0.0931	0	0
ASD0503	inappropriate laughter	B1	echolalia	C0424304	0.37	7.9068	3.6863	0.0931	0.0253	0	inappropriate laughter
ASD0504	inappropriate affect	A1	reduced sharing of affect	C0233467	0.3	7.9068	1.474	0.0931	0.0632	0.0118	affect inappropriate | inappropriate affect
ASD0505	difficulty understanding verbal language	A2	abnormalities in body language	C4274558	0.49	7.9068	7.3735	0.0931	0.0126	0
ASD0506	motor level spinal weakness	B1	repetitive motor movements	C0278120	0.43	7.9068	0.5663	0.0931	0.1643	0.0118
ASD0507	nonverbal learning	A2	nonverbal communication	C0870976	0.65	7.9068	1.8427	0.0931	0.0506	0	nonverbal learning
ASD0508	inarticulate speech delayed gross motor skills	B1	simple motor stereotypies	C3275366	0.41	7.9068	1.2281	0.0931	0.0759	0.0118
ASD0509	antisocial; behavior	B2	ritualized patterns of nonverbal behavior	C0233523	0.54	7.9068	0.6695	0.0931	0.1391	0	antisocial behaviour | antisocial behavior | behavior; antisocial | antisocial behaviors | behavior antisocial | antisocial behaviour | antisocial behavior | antisocial behavior
ASD0510	lesch - nyhan syndrome	E	intellectual developmental disorder	C0023374	0.27	7.9068	2.4572	0.0931	0.0379	0	lesch nyhan syndrome | lesch nyhan syndrome | lesch-nyhan syndrome | lesch nyhan syndrome | lesch-nyhan syndrome | lesch-nyhan syndrome | lesch nyhan syndrome | lesch-nyhan syndrome
ASD0511	dystonic posturing	B1	stereotyped motor movements	C0426961	0.41	7.9068	1.0526	0.0931	0.0885	0.0118	dystonic posture
ASD0512	difficulty with buttons/zippers	B2	difficulties with transitions	C3843013	0.5	7.9068	7.3735	0.0931	0.0126	0.0118
ASD0513	rigid standing posture	B2	rigid thinking patterns	C2112864	0.34	7.9068	7.3735	0.0931	0	0.0118
ASD0514	school learning	E	intellectual developmental disorder	C0871298	0.31	7.9068	1.8427	0.0931	0.0506	0.0118	school learning | learning school
ASD0515	crying uncontrollable	B2	ritualized patterns of verbal behavior	C0541851	0.28	7.9068	0.8184	0.0931	0.1138	0.0118	uncontrollable crying | crying uncontrollable
ASD0516	mental fatigue	E	intellectual disability	C0015676	0.26	7.9068	0.46	0.0931	0.2023	0	mental fatigue | fatigue, mental | mental fatigue
ASD0517	lack of ingesta	A2	lack of nonverbal communication	C3686519	0.35	7.9068	7.3735	0.0931	0.0126	0
ASD0518	speech intelligibilities	B1	echolalia	C0037824	0.38	7.9068	2.4572	0.0931	0.0379	0	intelligibility, speech | speech intelligibility | intelligibilities, speech
ASD0519	kallmann's syndrome	E	intellectual developmental disorder	C0162809	0.33	7.9068	1.2281	0.0931	0.0759	0.0118	kallmann syndrome | kallmann's syndrome | kallmann syndrome | kallmann's syndrome | syndrome, kallmann | kallmann syndrome | syndrome, kallmann's | kallmanns syndrome | kallmann syndrome | kallmanns syndrome
ASD0520	syndrome inappropriate adh	A1	failure of normal back-and-forth conversation	C0021141	0.24	7.9068	1.474	0.0931	0.0632	0	adh syndrome, inappropriate | syndrome, inappropriate adh | syndrome inappropriate adh | adh inappropriate syndromes | inappropriate adh syndrome | inappropriate adh syndrome | adh inappropriate syndrome
ASD0521	grunting while breathing	B1	echolalia	C4064970	0.25	7.9068	7.3735	0.0931	0.0126	0
ASD0522	unspecified neurodevelopmental disorder	E	intellectual developmental disorder	C4237474	0.56	7.9068	7.3735	0.0931	0.0126	0
ASD0523	syndrome goldenhar	E	intellectual developmental disorder	C0265240	0.32	7.9068	2.4572	0.0931	0.0379	0.0118	goldenhar syndrome | goldenhar's syndrome | goldenhars syndrome | goldenhar syndrome | goldenhar syndrome | goldenhar syndrome | goldenhar's syndrome
ASD0524	finding of color of hair	B4	visual fascination with lights	C1288176	0.24	7.8173	1.1874	2.2587	1.909	0.2947	finding of colour of hair | color of hair - finding | colour of hair - finding
ASD0525	withdrawn behaviour	B2	ritualized patterns of nonverbal behavior	C0475703	0.41	7.8028	1.3351	0.6404	0.4804	0.0825	withdrawn behavior | withdrawn behavior | withdrawn behaviour
ASD0526	very bad	A3	difficulties in making friends	C3840984	0.19	7.7334	4.0044	0.4541	0.1138	0.0589	very bad
ASD0527	unpredictable behavior	B2	ritualized patterns of nonverbal behavior	C0562453	0.44	7.5888	2.3572	0.2678	0.1138	0.0354	unpredictable behaviour
ASD0528	aggression (in some patients)	B2	ritualized patterns of verbal behavior	C3551491	0.37	7.5583	2.9101	1.0595	0.3666	0.1415
ASD0529	intermittent difficulty opening eye	A2	abnormalities in eye contact	C2077830	0.35	7.5342	2.339	0.4424	0.1896	0.0589
ASD0530	gross motor development delay	E	global developmental delay	C1837658	0.52	7.4744	2.453	1.0479	0.4298	0.1415	delayed gross motor development
ASD0531	minimal eye contact	A2	abnormalities in eye contact	C4228184	0.65	7.4178	2.7659	0.1746	0.0632	0.0236
ASD0532	manic behavior	B2	ritualized patterns of nonverbal behavior	C0562457	0.39	7.4178	1.3821	0.1746	0.1264	0.0236	manic behaviour | manic behavior
ASD0533	willi prader syndrome	E	intellectual disability	C0032897	0.37	7.3351	4.8846	0.4308	0.0885	0.0589	prader willi syndrome | prader willi syndromes | willi-prader syndrome | syndrome, prader-willi | prader-willi syndrome | prader-willi syndrome | prader syndrome willis | prader - willi syndrome | prader willis syndrome | prader willi syndrome | syndrome willi prader | prader willi syndrome | prader syndrome willi | prader-willi syndrome | prader-willi syndrome | prader willi syndrome | prader-wi…
ASD0534	excessive head shaking	B4	excessive touching of objects	C3669952	0.32	7.2741	1.6241	0.5123	0.3161	0.0707
ASD0535	facial grimacing	A2	lack of facial expressions	C0234853	0.42	7.2694	0.9782	1.1876	1.2137	0.1651	facial grimace | facial grimaces | facial grimacing
ASD0536	rapport	A2	nonverbal communication	C0680241	0.44	7.2555	2.5942	1.2691	0.493	0.1768	rapport
ASD0537	tourette's syndrome gilles de la	B1	echolalia	C0040517	0.3	7.2333	0.829	2.6662	3.1985	0.3773	gilles de la tourette syndrome | gilles de la tourette's syndrome | gilles de la tourette syndrome | gilles de la tourette's syndrome | gilles de la tourette syndrome | syndrome gilles de la tourette | gilles de la tourettes syndrome | gilles de la tourette syndrome | gilles de la tourette's syndrome | syndrome gilles de la tourette
ASD0538	verbal aggression	B2	ritualized patterns of verbal behavior	C0424322	0.53	7.2101	1.5207	1.7581	1.1631	0.2476
ASD0539	cognitive intervention	B1	echolalia	C3899527	0.3	7.2065	4.4733	1.8396	0.4172	0.2594	cognitive intervention
ASD0540	motor delay	B1	repetitive motor movements	C1854301	0.48	7.1207	3.0112	1.2458	0.4172	0.1768
ASD0541	unsafe behavior	B2	ritualized patterns of verbal behavior	C0814104	0.42	7.0531	2.6237	1.1526	0.4425	0.1651
ASD0542	self-harm	B3	preoccupation	C0424366	0.25	7.0128	3.4683	11.1422	3.4893	1.7567	self-harm | self-harm | self harm
ASD0543	difficulty coping with postpartum changes	B2	difficulties with transitions	C1827453	0.39	6.9712	3.7103	0.978	0.2655	0.1415	difficulty coping with postpartum changes
ASD0544	difficulty in standing	B2	difficulties with transitions	C0241237	0.42	6.9467	4.5328	0.5705	0.1264	0.0825	standing difficulty | difficulty standing | difficulty standing
ASD0545	myoclonus syndrome, nocturnal	B1	stereotyped motor movements	C0751774	0.34	6.9273	1.2093	0.2445	0.2023	0.0354	nocturnal myoclonus syndrome | syndrome, nocturnal myoclonus | nocturnal myoclonus syndromes | nocturnal myoclonus syndrome
ASD0546	higher-level cognitive functions	B1	repetitive motor movements	C2370894	0.31	6.9273	6.46	0.2445	0.0379	0.0354
ASD0547	feeding difficulties (patient a)	B2	difficulties with transitions	C4015660	0.44	6.9273	4.8444	0.2445	0.0506	0.0354
ASD0548	twitching eyes	A2	abnormalities in eye contact	C0850674	0.37	6.9273	1.2093	0.2445	0.2023	0.0354	eye twitching | twitching eyes | eyes twitching | twitching eye | eye twitch | twitch eye | eyes twitch
ASD0549	limited verbal comprehension	A2	poorly integrated verbal communication	C1838025	0.48	6.9224	6.4555	0.163	0.0253	0.0236
ASD0550	pronunciations	B1	echolalia	C0871159	0.41	6.9224	1.8433	0.163	0.0885	0.0236	pronunciation | pronunciation
ASD0551	flapping movements of arms	B1	stereotyped motor movements	C0424248	0.45	6.9176	6.4511	0.0815	0.0126	0.0118
ASD0552	difficulty understanding two word instructions	A2	deficits in understanding and use of gestures	C4274559	0.39	6.9176	2.1498	0.0815	0.0379	0
ASD0553	able to sustain attention	B3	excessively perseverative interest	C4274588	0.29	6.9176	1.2896	0.0815	0.0632	0
ASD0554	cars2-st nonverbal communication score	A2	nonverbal communication	C4066057	0.84	6.9176	3.2251	0.0815	0.0253	0
ASD0555	writing learning disability	E	intellectual disability	C2203495	0.52	6.9176	1.0745	0.0815	0.0759	0.0118	disability learning to write
ASD0556	head hitting	B1	echolalia	C0424373	0.25	6.9176	1.6122	0.0815	0.0506	0.0118	head-hitting | head hits | head hit | head-hitting | hit head
ASD0557	psychiatric behavioural disability	E	intellectual disability	C1291707	0.47	6.9176	6.4511	0.0815	0.0126	0	psychiatric behavioral disability
ASD0558	constant movement	B4	visual fascination with movement	C0424236	0.49	6.9176	3.2251	0.0815	0.0253	0
ASD0559	parental concerns: child's speech	B1	echolalia	C2034435	0.34	6.9176	1.2896	0.0815	0.0632	0.0118
ASD0560	fechtner syndrome (disorder)	E	intellectual developmental disorder	C0403445	0.29	6.9176	6.4511	0.0815	0	0
ASD0561	sleeping out	B1	lining up toys	C0557221	0.22	6.9176	2.1498	0.0815	0.0379	0	out sleeping
ASD0562	inability to resist compulsive behaviors	A1	failure to respond to social interactions	C0474397	0.43	6.9176	1.0745	0.0815	0.0759	0.0118	inability to resist compulsive behaviours
ASD0563	coprolalia	B1	echolalia	C0233729	0.58	6.9176	0.7161	0.0815	0.1138	0	coprolalia
ASD0564	delayed motor milestones (in some)	B1	stereotyped motor movements	C3277639	0.36	6.9176	3.2251	0.0815	0.0253	0.0118
ASD0565	obsessional thoughts of causing harm to others	B3	preoccupation	C0424201	0.38	6.9176	1.0745	0.0815	0.0759	0.0118
ASD0566	communicating feelings	A2	nonverbal communication	C0600071	0.42	6.9176	1.0745	0.0815	0.0759	0	communicating feelings
ASD0567	excessive;weight loss	B4	excessive smelling	C0586746	0.31	6.9176	6.4511	0.0815	0.0126	0.0118	excessive weight loss | excessive loss weight | excessive weight loss
ASD0568	lack of spontaneous play	A3	difficulties in sharing imaginative play	C1837650	0.49	6.9176	3.2251	0.0815	0.0253	0
ASD0569	migrating clonic jerks (in some patients)	B1	stereotyped motor movements	C3809176	0.36	6.9176	0.9209	0.0815	0.0885	0.0118
ASD0570	repetition of single-syllable words	B1	echolalia	C2170445	0.4	6.9176	6.4511	0.0815	0.0126	0
ASD0571	test difficulty level	B2	difficulties with transitions	C0237570	0.37	6.9176	0.8057	0.0815	0.1011	0.0118	difficulty level (test)
ASD0572	abnormal eye movements (in some patients)	B1	stereotyped motor movements	C3809328	0.45	6.9176	1.2896	0.0815	0.0632	0.0118
ASD0573	regulation of behaviour	B2	ritualized patterns of verbal behavior	C1325858	0.44	6.9176	0.8057	0.0815	0.1011	0.0118	regulation of behavior
ASD0574	difficulty understanding more than three word instructions	A2	deficits in understanding and use of gestures	C4274564	0.36	6.9176	6.4511	0.0815	0.0126	0
ASD0575	defects in fine motor skills	A2	abnormalities in body language	C3810002	0.41	6.9176	2.1498	0.0815	0.0379	0
ASD0576	large head (disorder)	B4	excessive touching of objects	C2243051	0.19	6.9176	3.2251	0.0815	0.0253	0
ASD0577	self handicapping strategy	B3	preoccupation	C0871899	0.28	6.9176	3.2251	0.0815	0.0253	0.0118
ASD0578	repetition with struggle behavior	B2	ritualized patterns of verbal behavior	C2170446	0.43	6.9176	3.2251	0.0815	0.0253	0
ASD0579	mild facial asymmetry	A2	lack of facial expressions	C1969402	0.45	6.9176	6.4511	0.0815	0.0126	0.0118	facial asymmetry (mild) | facial asymmetry, mild
ASD0580	developmental articulation disorder	E	intellectual developmental disorder	C0236828	0.58	6.9176	1.2896	0.0815	0.0632	0	developmental articulation disorder | articulation disorders, developmental | developmental articulation disorders | developmental articulation disorder | articulation disorder, developmental
ASD0581	arm length	B1	repetitive motor movements	C0426866	0.24	6.9176	1.6122	0.0815	0.0506	0	arm lengths | arm length
ASD0582	suicidal impulses	B1	stereotyped motor movements	C0850336	0.27	6.9176	2.1498	0.0815	0.0379	0.0118	suicidal impulses
ASD0583	difficulty using words	B1	use of objects	C0566039	0.34	6.9176	6.4511	0.0815	0.0126	0.0118
ASD0584	sounds are very loud	B4	adverse response to specific sounds	C0423523	0.44	6.9176	6.4511	0.0815	0	0.0118
ASD0585	speech rate slowed	B1	echolalia	C2018079	0.32	6.9176	6.4511	0.0815	0.0126	0
ASD0586	alcohol related neurodevelopmental disorder	E	intellectual developmental disorder	C0814154	0.54	6.9176	6.4511	0.0815	0.0126	0	alcohol-related neurodevelopmental disorder
ASD0587	conversation content	A1	failure of normal back-and-forth conversation	C0582166	0.55	6.9176	0.4024	0.0815	0.2023	0.0118
ASD0588	hyperexcitability behavior	A3	difficulties adjusting behavior	C0856984	0.4	6.9176	6.4511	0.0815	0.0126	0.0118
ASD0589	hypersensitive to stimuli	B4	excessive touching of objects	C1855589	0.26	6.9176	6.4511	0.0815	0	0
ASD0590	child with temper tantrum	B1	echolalia	C0850309	0.31	6.9176	6.4511	0.0815	0.0126	0	temper tantrum;child
ASD0591	obsessive behaviour (in some patients)	B2	ritualized patterns of verbal behavior	C4012386	0.39	6.9176	1.0745	0.0815	0.0759	0.0118
ASD0592	spoken language	A2	abnormalities in body language	C0424919	0.48	6.9176	6.4511	0.0815	0.0126	0	spoken language | language spoken
ASD0593	hand wringing	B1	lining up toys	C0239846	0.28	6.9176	6.4511	0.0815	0	0	hand-wringing | hand wringing | hand wringing | hands wringing
ASD0594	bad mood	B4	visual fascination with movement	C1509146	0.26	6.9176	1.6122	0.0815	0.0506	0.0118	bad mood | bad mood
ASD0595	neuropsychiatric syndrome	E	intellectual developmental disorder	C3203509	0.32	6.9176	1.0745	0.0815	0.0759	0.0118
ASD0596	scar of face	A2	lack of facial expressions	C2229249	0.33	6.9176	3.2251	0.0815	0.0253	0.0118	scar on face
ASD0597	disorder of speech and language development	E	intellectual developmental disorder	C0338980	0.5	6.9176	0.8057	0.0815	0.1011	0
ASD0598	family behavior	B2	ritualized patterns of nonverbal behavior	C1321224	0.45	6.9176	0.5857	0.0815	0.1391	0	family behaviour
ASD0599	inappropriate anger expression	A2	lack of facial expressions	C4061935	0.33	6.9176	3.2251	0.0815	0.0253	0
ASD0600	autistic behavior (in some patients)	B2	ritualized patterns of nonverbal behavior	C3806796	0.47	6.9176	3.2251	0.0815	0.0253	0
ASD0601	speech nonverbal communication skills gestures	A2	nonverbal communication	C2018051	0.74	6.9176	0.8057	0.0815	0.1011	0
ASD0602	difficulty using verbal reasoning	A2	poorly integrated verbal communication	C0582575	0.43	6.9176	0.9209	0.0815	0.0885	0	difficulty using verbal reason
ASD0603	listening comprehension	A2	nonverbal communication	C0870819	0.39	6.9176	1.6122	0.0815	0.0506	0
ASD0604	celf-4 expressive language index standard score	A2	abnormalities in body language	C4066025	0.35	6.9176	6.4511	0.0815	0.0126	0
ASD0605	speech fluency word repetition	B1	echolalia	C2018029	0.47	6.9176	1.6122	0.0815	0.0506	0
ASD0606	psychotropic drug use	B1	use of objects	C0516906	0.35	6.9176	3.2251	0.0815	0.0253	0	use of psychotropic drugs | psychotropic drug use | drug psychotropic use
ASD0607	wiat-iii composite oral language standard score	A2	abnormalities in body language	C4063594	0.38	6.9176	2.1498	0.0815	0.0379	0
ASD0608	evaluate the patient's decision-making ability	A1	failure to initiate social interactions	C0511154	0.26	6.9176	0.8057	0.0815	0.1011	0
ASD0609	intellectual disability (intellectual developmental disorder), severe	E	intellectual disability	C4237167	0.85	6.9176	3.2251	0.0815	0.0253	0
ASD0610	gross motor impairment	B1	simple motor stereotypies	C0556280	0.42	6.9176	1.0745	0.0815	0.0759	0
ASD0611	behavioral outbursts	B2	ritualized patterns of verbal behavior	C4227676	0.45	6.8981	1.8246	4.9831	2.7939	0.7545
ASD0612	movements worsened by anxiety	B1	repetitive motor movements	C1847631	0.44	6.8317	1.3701	1.4321	1.0493	0.2122
ASD0613	classroom behavior	B2	ritualized patterns of verbal behavior	C0870284	0.48	6.7564	0.3523	1.5718	4.3363	0.2358
ASD0614	increase in anger behavior	B2	ritualized patterns of nonverbal behavior	C4061374	0.45	6.7031	1.9943	2.0957	1.0619	0.3183
ASD0615	articulation difficulties	B2	difficulties with transitions	C1834121	0.45	6.6627	2.1005	1.3971	0.67	0.2122
ASD0616	motor impairment more significant than sensory impairment	B1	simple motor stereotypies	C4013483	0.34	6.6494	1.6824	1.1643	0.6953	0.1768
ASD0617	crying spells	B1	echolalia	C1822595	0.26	6.6229	1.0047	0.6986	0.6953	0.1061
ASD0618	cognitive flexibility	B1	echolalia	C2370892	0.32	6.5966	1.0837	0.2329	0.2149	0.0354	cognitive flexibility
ASD0619	mildly abnormal behaviour	B2	ritualized patterns of nonverbal behavior	C0475176	0.38	6.5769	2.7223	0.6171	0.2276	0.0943	mildly abnormal behavior
ASD0620	behavioral difficulties	A3	difficulties adjusting behavior	C3275496	0.58	6.5711	2.0901	6.9275	3.4387	1.12
ASD0621	eye tics	A2	abnormalities in eye contact	C0850717	0.33	6.5391	0.9495	0.3842	0.4046	0.0589	eye tic | tic;eye | tic eye | eyes tics
ASD0622	suicidal behaviour	B2	ritualized patterns of verbal behavior	C1760428	0.31	6.4823	2.1781	1.5834	0.7332	0.2476	suicidal behavior | suicidal behavior | suicidal behaviour
ASD0623	delayed developmental speech milestones	E	global developmental delay	C2071463	0.45	6.4437	2.7709	0.4541	0.1643	0.0707	delayed developmental milestones speech
ASD0624	prediabetes syndrome	E	intellectual developmental disorder	C0362046	0.29	6.4437	2.2505	0.4541	0.2023	0.0707
ASD0625	craving for particular food	B2	eat same food	C0424431	0.44	6.4355	0.3665	0.3027	0.8217	0.0472
ASD0626	gaze	B4	visual fascination with movement	C0553544	0.4	6.4272	1.7114	0.1514	0.0885	0.0236	gazing | gaze | gazing | gazes
ASD0627	bites tongue	B2	eat same food	C0241424	0.23	6.4272	2.9961	0.1514	0.0506	0.0236	bite tongue | tongue bite | tongue bite | tongue biting | tongue biting | tongue biting | biting tongue
ASD0628	risk-taking behavior	B2	ritualized patterns of nonverbal behavior	C0683303	0.39	6.4272	1.1975	0.1514	0.1264	0.0236	risk-taking behavior | behaviors risk taking | risk-taking behavior | behavior risk taking
ASD0629	lack of eye contact	A2	abnormalities in eye contact	C4229998	0.7	6.4272	11.9889	0.1514	0.0126	0.0236
ASD0630	sensory deficit	B4	hyper-reactivity to sensory input	C0748618	0.45	6.4272	1.9969	0.1514	0.0759	0.0236	deficits sensory | sensory deficit | sensory deficit | sensory deficit
ASD0631	developmental delay, progressive	E	intellectual developmental disorder	C2673430	0.48	6.4272	11.9889	0.1514	0	0.0236
ASD0632	inconsistent behavior	B2	ritualized patterns of nonverbal behavior	C4062178	0.48	6.4272	1.4973	0.1514	0.1011	0.0236
ASD0633	abnormal electroencephalogram	A1	abnormal social approach	C0151611	0.53	6.3855	2.5426	1.5601	0.6195	0.2476	electroencephalogram; abnormal | electroencephalogram abnormal | electroencephalogram abnormal | electroencephalogram abnormal | abnormal; electroencephalogram | abnormal electroencephalogram
ASD0634	behavior inappropriate	B2	ritualized patterns of verbal behavior	C0233522	0.51	6.367	1.4019	3.2134	2.3135	0.5187	inappropriate behavior | inappropriate behavior | inappropriate behaviour
ASD0635	tangential thinking	B2	rigid thinking patterns	C0558067	0.52	6.353	2.8989	2.0608	0.7206	0.3301	tangential thinking
ASD0636	limited social interactions	A1	failure to initiate social interactions	C2675043	0.64	6.2778	2.1925	0.4424	0.2023	0.0707
ASD0637	difficulty controlling behaviour	A3	difficulties adjusting behavior	C0582141	0.65	6.2661	0.7603	0.2212	0.2908	0.0354	difficulty controlling behavior
ASD0638	hands shaking	B4	excessive touching of objects	C0857072	0.3	6.2342	2.3907	0.5123	0.2149	0.0825	hands shakes | hand shakes | hand shaking | shaking of hands | hands shake | hand shake | shaking hands | hands shake | shaking of hands
ASD0639	drug resistant epilepsies	E	intellectual disability	C1096063	0.26	6.2177	2.5719	0.8732	0.3413	0.1415	resistant epilepsies, drug | resistant epilepsy, drug | epilepsy, drug resistant | drug resistant epilepsy | epilepsies, drug resistant
ASD0640	acute repetitive seizure	B1	repetitive motor movements	C3203523	0.41	6.1872	2.5627	0.2911	0.1138	0.0472
ASD0641	demonstrated behavior picking	B2	ritualized patterns of verbal behavior	C2165332	0.34	6.1872	1.3554	0.2911	0.2149	0.0472	the behavior demonstrated picking
ASD0642	shifting attention	B3	highly fixated interests	C2370875	0.27	6.1872	2.5627	0.2911	0.1138	0.0472
ASD0643	lack of emotional response	A2	lack of facial expressions	C0233464	0.56	6.1413	4.0896	0.3609	0.0885	0.0589
ASD0644	homicidal thoughts	B2	rigid thinking patterns	C0455204	0.32	6.0021	2.077	1.5368	0.7459	0.2594	homicidal thoughts
ASD0645	tics, motor	B1	repetitive motor movements	C0751900	0.65	5.9668	0.6269	1.6649	2.6296	0.283	motor tic | motor tics | motor tics | tic, motor | motor tic | motor 'tics' | motor tics | motor tic
ASD0646	johnson stevens syndrome	A1	failure of normal back-and-forth conversation	C0038325	0.22	5.946	11.0937	0.4191	0.0379	0.0707	syndrome stevens-johnson | stevens johnson syndrome | stevens-johnson syndrome | stevens-johnson syndrome | stevens johnson syndrome | stevens - johnson syndrome | stevens-johnson syndrome | stevens johnson syndrome | stevens-johnson syndrome | stevens johnson syndrome | johnsons stevens syndrome | syndrome stevens-johnson | stevens johnsons syndrome
ASD0647	transient alteration of awareness	B1	repetitive motor movements	C0221539	0.31	5.9391	2.2137	0.2794	0.1264	0.0472	alterations awareness transient | alteration awareness transient | transient alteration of awareness
ASD0648	rnax contact financial counselor	A2	abnormalities in eye contact	C3836146	0.36	5.9321	2.7653	0.1397	0.0506	0.0236
ASD0649	mild expressive language delay	E	global developmental delay	C3532934	0.49	5.9321	3.6875	0.1397	0.0379	0.0236
ASD0650	dependent on others	B2	insistence on sameness	C2736986	0.21	5.9287	5.5288	0.0699	0	0.0118
ASD0651	difficulty with spoken grammar	B1	echolalia	C2183468	0.38	5.9287	5.5288	0.0699	0	0
ASD0652	multiple disability visual impairment	E	intellectual disability	C1319264	0.41	5.9287	1.8425	0.0699	0.0379	0
ASD0653	twirling	B1	flipping objects	C0233591	0.31	5.9287	1.1052	0.0699	0.0632	0.0118	twirling
ASD0654	identifies harmful impulsive behaviors	B2	ritualized patterns of verbal behavior	C0517617	0.34	5.9287	2.7641	0.0699	0.0253	0
ASD0655	does greet	B4	apparent indifference to temperature	C0566229	0.13	5.9287	1.3817	0.0699	0.0506	0
ASD0656	purposeless movements (if left untreated)	B1	stereotyped motor movements	C1849916	0.58	5.9287	2.7641	0.0699	0.0253	0
ASD0657	preoccupied with emotional problems	B3	preoccupation	C0557902	0.43	5.9287	5.5288	0.0699	0.0126	0
ASD0658	other eating disorders	A2	abnormalities in body language	C0029587	0.36	5.9287	5.5288	0.0699	0	0	other disorders of eating
ASD0659	eye widening response to sound	B4	adverse response to specific sounds	C0576933	0.44	5.9287	0.9209	0.0699	0.0759	0	eyes widen in response to sound | eye widening in response to sound
ASD0660	disorders, speech sound	E	intellectual developmental disorder	C4019167	0.51	5.9287	0.7892	0.0699	0.0885	0	disorder, speech sound | speech sound disorders | speech sound disorder | speech-sound disorder | speech sound disorder
ASD0661	rejection (social)	A1	abnormal social approach	C0237827	0.6	5.9287	0.7892	0.0699	0.0885	0	social rejections | rejection, social | social rejection | social rejection | social rejection
ASD0662	attention or concentration deficit	B3	excessively perseverative interest	C2921136	0.31	5.9287	5.5288	0.0699	0.0126	0
ASD0663	parental concerns: child's motor skills	B1	simple motor stereotypies	C2034428	0.4	5.9287	1.8425	0.0699	0.0379	0.0118
ASD0664	some (level unknown)	B4	unusual interest in sensory aspects of the environment	C1547190	0.18	5.9287	5.5288	0.0699	0.0126	0
ASD0665	floppy infant syndrome	E	intellectual developmental disorder	C0270971	0.28	5.9287	5.5288	0.0699	0	0	floppy infant syndrome | floppy infant syndrome
ASD0666	punching self	B4	excessive touching of objects	C0562717	0.26	5.9287	5.5288	0.0699	0.0126	0
ASD0667	biting own arm	B1	repetitive motor movements	C0562666	0.26	5.9287	5.5288	0.0699	0	0
ASD0668	pinching self	B4	excessive touching of objects	C0562724	0.31	5.9287	2.7641	0.0699	0.0253	0
ASD0669	social distress	A1	abnormal social approach	C4062265	0.44	5.9287	1.8425	0.0699	0.0379	0.0118
ASD0670	circle eye under	B4	visual fascination with lights	C0686795	0.26	5.9287	5.5288	0.0699	0.0126	0	circles eyes under | circle eyes under | circles under eyes | circle under eye | under eye circle | circles eye under | circles under eyes
ASD0671	stereotypical body rocking	A2	abnormalities in body language	C4023013	0.41	5.9287	5.5288	0.0699	0	0
ASD0672	seizure control behavior	A3	difficulties adjusting behavior	C1321113	0.38	5.9287	5.5288	0.0699	0.0126	0	seizure control behaviour
ASD0673	demonstrated behavior eccentric odd speech	B2	ritualized patterns of verbal behavior	C2165326	0.38	5.9287	2.7641	0.0699	0.0253	0
ASD0674	evaluation for use and/or fitting of voice prosthetic device to supplement oral speech	A2	poorly integrated verbal communication	C0374267	0.31	5.9287	1.3817	0.0699	0.0506	0.0118
ASD0675	behavioral disorder; organic	E	intellectual developmental disorder	C1398220	0.44	5.9287	1.8425	0.0699	0.0379	0.0118	organic; disorder, behavioral | organic; behavioral disorder
ASD0676	invades others' personal space	A3	difficulties in sharing imaginative play	C0424300	0.27	5.9287	2.7641	0.0699	0.0253	0
ASD0677	gross motor delay, mild	B1	simple motor stereotypies	C1865059	0.44	5.9287	5.5288	0.0699	0	0
ASD0678	slowness and poor responsiveness	A1	failure to respond to social interactions	C0478662	0.31	5.9287	1.1052	0.0699	0.0632	0	slowness and poor responsivness | slowness+poor responsiveness
ASD0679	anger reaction	A1	reduced sharing of emotions	C0424330	0.3	5.9287	1.3817	0.0699	0.0506	0.0118
ASD0680	cognitive developmental disorders	E	intellectual developmental disorder	C0852409	0.8	5.9287	5.5288	0.0699	0	0	cognitive developmental disorder | developmental disorders cognitive | developmental disorders cognitive
ASD0681	autism spectrum disorder (in some patients)	E	intellectual developmental disorder	C3807332	0.49	5.9287	5.5288	0.0699	0.0126	0
ASD0682	demonstrated behavior stereotypy odd hand movements	B1	stereotyped motor movements	C4065487	0.51	5.9287	5.5288	0.0699	0	0
ASD0683	monitors behavioral manifestations of anxiety	B2	ritualized patterns of nonverbal behavior	C1821723	0.34	5.9287	1.1052	0.0699	0.0632	0.0118
ASD0684	pain behavior present	B2	ritualized patterns of nonverbal behavior	C1828439	0.39	5.9287	5.5288	0.0699	0	0	pain behaviour present
ASD0685	food intolerance (history)	B2	eat same food	C3665356	0.44	5.9287	1.3817	0.0699	0.0506	0.0118	history of food intolerance
ASD0686	hypernasal voice	B1	echolalia	C0454555	0.29	5.9287	1.1052	0.0699	0.0632	0.0118	hypernasal voice
ASD0687	residual infantile autism	E	intellectual developmental disorder	C0338984	0.39	5.9287	5.5288	0.0699	0.0126	0
ASD0688	socialized aggressive child behavior	B2	ritualized patterns of verbal behavior	C0599729	0.4	5.9287	0.9209	0.0699	0.0759	0
ASD0689	tonic posturing	B1	stereotyped motor movements	C2751013	0.33	5.9287	2.7641	0.0699	0.0253	0
ASD0690	difficulty walking up stairs	B2	difficulties with transitions	C0239067	0.28	5.9287	1.1052	0.0699	0.0632	0.0118
ASD0691	motor incoordination	B1	simple motor stereotypies	C4012581	0.56	5.9287	2.7641	0.0699	0.0253	0
ASD0692	assessment of cognitive functions	A2	abnormalities in body language	C2237115	0.27	5.9287	1.8425	0.0699	0.0379	0.0118
ASD0693	babbling	B1	echolalia	C0856983	0.4	5.9287	2.7641	0.0699	0.0253	0	babble | babbling
ASD0694	lack of social support (history)	A2	lack of nonverbal communication	C2143030	0.44	5.9287	5.5288	0.0699	0	0.0118	history of lack of social support
ASD0695	expressive language impairment	A2	abnormalities in body language	C0454638	0.49	5.9287	2.7641	0.0699	0.0253	0
ASD0696	communication or transmission problem	A2	nonverbal communication	C1880148	0.49	5.9287	5.5288	0.0699	0.0126	0
ASD0697	receptive language impairment	A2	abnormalities in body language	C0454639	0.47	5.9287	5.5288	0.0699	0.0126	0.0118
ASD0698	loss of speech	B1	echolalia	C0542223	0.39	5.9287	5.5288	0.0699	0.0126	0	loss (of);speech | speech loss | speech loss | loss of speech | speech loss | loss speech
ASD0699	no interest in food	B4	unusual interest in sensory aspects of the environment	C0426581	0.49	5.9287	1.8425	0.0699	0.0379	0
ASD0700	assaultive behavior	B2	ritualized patterns of verbal behavior	C0282376	0.54	5.9287	0.9209	0.0699	0.0759	0	behavior, assaultive
ASD0701	poverty of thought	B2	insistence on sameness	C0455732	0.27	5.9287	2.7641	0.0699	0.0253	0.0118	poverty of thought
ASD0702	childhood disturbed behavior	A3	difficulties adjusting behavior	C0849883	0.43	5.9287	2.7641	0.0699	0.0253	0	childhood disturbed behaviour
ASD0703	speech language echolalia	B1	echolalia	C2018038	0.64	5.9287	5.5288	0.0699	0	0
ASD0704	angry outbursts	B1	echolalia	C4012324	0.38	5.8167	1.112	2.7477	2.4779	0.4834
ASD0705	obsessive-compulsive personality	B1	echolalia	C0009595	0.34	5.8159	0.8317	0.8849	1.0619	0.1533	obsessive compulsive personality | obsessive-compulsive personality | obsessive-compulsive personalities | obsessive-compulsive personality | personality, obsessive-compulsive | personalities, obsessive-compulsive | obsessive compulsive personality | obsessive-compulsive personality
ASD0706	poor responsiveness	A1	failure to respond to social interactions	C3553376	0.32	5.7438	1.3365	0.3376	0.2528	0.0589
ASD0707	sustaining attention	B3	excessively perseverative interest	C0589099	0.3	5.7416	1.1085	1.7348	1.5676	0.3065	sustained attention | sustained attention
ASD0708	explosive behavior	B2	ritualized patterns of nonverbal behavior	C0562454	0.42	5.7345	1.7147	0.6054	0.354	0.1061	explosive behaviour
ASD0709	pressured speech	B1	echolalia	C0233718	0.39	5.6052	0.745	0.1979	0.2655	0.0354	pressure of speech | pressure of speech | pressured speech | pressured speech
ASD0710	broad based gait	B1	repetitive motor movements	C0856863	0.33	5.6052	5.2271	0.1979	0.0379	0.0354	broad-based gait
ASD0711	attention concentration difficulty	B3	excessively perseverative interest	C0858899	0.32	5.6052	0.8237	0.1979	0.2402	0.0354
ASD0712	partial response	B4	adverse response to specific textures	C1521726	0.21	5.6052	0.8695	0.1979	0.2276	0.0354	partial response | partial response
ASD0713	mastitis-metritis-agalactia syndrome	E	intellectual developmental disorder	C0276096	0.25	5.6052	1.741	0.1979	0.1138	0.0354
ASD0714	obsessive thinking	B2	rigid thinking patterns	C0679048	0.56	5.5993	1.1205	0.7219	0.6448	0.1297	obsessive thoughts | obsessive thinking | obsessive thoughts
ASD0715	motor retardation	B1	simple motor stereotypies	C0424230	0.48	5.5789	0.7522	0.5239	0.6953	0.0943	motor retardation
ASD0716	difficulty with auditory comprehension	A2	deficits in understanding and use of gestures	C2183464	0.41	5.5072	2.2974	0.8383	0.3666	0.1533
ASD0717	hearing loss, mild	B4	visual fascination with lights	C3807983	0.21	5.4429	1.6902	0.2561	0.1517	0.0472
ASD0718	difficulty talking	A3	difficulties in making friends	C0564221	0.41	5.4429	1.56	0.2561	0.1643	0.0472	difficulty talking
ASD0719	mental concentration	E	intellectual disability	C0086045	0.2	5.4429	0.412	0.2561	0.6195	0.0472	concentration (mental) | mental concentration
ASD0720	difficulty comprehending communication	A2	nonverbal communication	C4062239	0.54	5.4372	1.4478	0.1281	0.0885	0.0236
ASD0721	fuzzy head	A2	abnormalities in body language	C0541974	0.17	5.4372	1.1258	0.1281	0.1138	0.0236	fuzzy head
ASD0722	hand clenching	B1	repetitive motor movements	C0239815	0.32	5.4372	1.2666	0.1281	0.1011	0.0236	clenching hands | hand clenching | hand clench | clenched hands | clenched hands | clenched hand | hand clenching
ASD0723	developmental (qualifier value)	E	intellectual developmental disorder	C0458003	0.55	5.4372	2.0274	0.1281	0.0632	0.0236
ASD0724	displays of aggression	B2	ritualized patterns of nonverbal behavior	C0562572	0.38	5.4372	1.6893	0.1281	0.0759	0.0236
ASD0725	limited reasoning ability	A2	deficits in understanding and use of gestures	C1827728	0.28	5.4372	10.1421	0.1281	0	0.0236
ASD0726	withdrawal (dysfunction)	A1	failure to initiate social interactions	C2825032	0.22	5.4271	1.1018	1.141	1.0367	0.2122
ASD0727	becomes angry very easily	A3	difficulties in sharing imaginative play	C0557906	0.26	5.3464	0.9207	0.3144	0.3413	0.0589
ASD0728	psychological extinctions	B3	preoccupation	C0015347	0.32	5.3233	0.2862	1.304	4.4121	0.2476	extinctions, psychological | psychological extinction | extinction, psychological
ASD0729	social anxiety	A1	abnormal social approach	C0424166	0.6	5.2835	1.5669	5.6468	3.6789	1.12	social anxiety | social anxieties | anxieties, social | anxiety, social | anxiety social | social anxiety
ASD0730	spasmodic movement	B1	repetitive motor movements	C1704276	0.43	5.2759	1.6777	0.8034	0.4804	0.1533
ASD0731	manic symptom	B1	echolalia	C0746402	0.33	5.2749	1.0526	0.1863	0.177	0.0354	manic symptoms | manic symptom
ASD0732	ongoing assessment of behavior	B2	ritualized patterns of verbal behavior	C0558018	0.44	5.2394	1.0983	1.5252	1.3906	0.2947	ongoing assessment of behaviour
ASD0733	change in sleep pattern	B2	rigid thinking patterns	C3203743	0.35	5.2381	1.7969	0.4308	0.2402	0.0825	changes in sleeping patterns
ASD0734	executive dysfunction	B1	echolalia	C2748208	0.36	5.1949	1.0746	0.2445	0.2276	0.0472
ASD0735	social issues	A1	abnormal social approach	C0683653	0.45	5.1218	1.3741	0.7801	0.5689	0.1533	issues social | social issue | social issues | social issues
ASD0736	comments on own thoughts	B2	rigid thinking patterns	C0455734	0.24	5.1172	1.2988	0.3609	0.2781	0.0707
ASD0737	behaviors, social	A1	abnormal social approach	C0037397	0.6	5.1172	0.6627	0.3609	0.5436	0.0707	social behaviour | social behavior | social behaviors | social behaviors | behavior, social | behaviour social | behavior social | social behaviour | social behavior | social behavior
ASD0738	behavioral problems (in some patients)	A3	difficulties adjusting behavior	C4013766	0.43	5.096	1.1438	0.4191	0.3666	0.0825
ASD0739	manic	B1	echolalia	C0338831	0.22	5.0756	1.0061	1.6533	1.6435	0.3301	manic
ASD0740	behavioral disturbances (in some)	A3	difficulties adjusting behavior	C3551490	0.38	5.0746	2.0717	2.8641	1.4033	0.5777
ASD0741	anxiety about behaviour or performance	B2	ritualized patterns of nonverbal behavior	C0474385	0.4	5.0348	0.5546	1.1177	1.9975	0.224	anxiety about behavior or performance
ASD0742	sudden unexplained change in speech	A2	abnormalities in body language	C3693400	0.29	4.9492	2.5627	0.2911	0.1138	0.0589
ASD0743	digeorge syndrome	E	intellectual developmental disorder	C0012236	0.29	4.9492	1.7733	0.2911	0.1643	0.0589	digeorge's syndrome | syndrome, digeorge | digeorge's syndrome | digeorge syndrome | digeorge's syndrome | digeorge syndrome | digeorge syndromes | digeorges syndrome | digeorge syndrome | digeorge's syndrome
ASD0744	difficulty speaking	A3	difficulties in making friends	C1527347	0.34	4.9469	2.049	0.2329	0.1138	0.0472	difficulty speaking
ASD0745	impairment of attention	B4	unusual interest in sensory aspects of the environment	C0238707	0.3	4.9446	1.728	0.1746	0.1011	0.0354	attention impairment
ASD0746	emotional control	A1	reduced sharing of emotions	C0871727	0.37	4.9446	1.5358	0.1746	0.1138	0.0354	control (emotional)
ASD0747	uneven movement	B4	visual fascination with movement	C0427085	0.42	4.9446	1.9752	0.1746	0.0885	0.0354
ASD0748	chewing difficulty	B2	difficulties with transitions	C0239043	0.46	4.9446	6.9174	0.1746	0.0253	0.0354	difficulty chewing | difficulties chewing | chewing difficulty | difficulty chewing | chewing difficulty | difficulty chewing | chewing difficulties | chewing difficulties | chewing difficulty
ASD0749	restless behavior	B2	ritualized patterns of nonverbal behavior	C0237280	0.44	4.9423	1.8429	0.1164	0.0632	0.0236
ASD0750	inappropriate guilt	B3	preoccupation	C1822590	0.37	4.9423	0.4841	0.1164	0.2402	0.0236
ASD0751	skills relating to executive cognitive functions	A2	abnormalities in body language	C0589521	0.34	4.9423	1.1514	0.1164	0.1011	0.0236
ASD0752	head bobbing	B1	stereotyped motor movements	C2957312	0.26	4.9423	1.8429	0.1164	0.0632	0.0236	head bobbing
ASD0753	speech articulation difficulties	B1	echolalia	C1865313	0.44	4.9423	0.9209	0.1164	0.1264	0.0236
ASD0754	response delay	A1	failure to respond to social interactions	C3258117	0.28	4.9423	2.3039	0.1164	0.0506	0.0236
ASD0755	self-evaluations	A1	social-emotional reciprocity	C2936633	0.36	4.9423	0.7081	0.1164	0.1643	0.0236	self-evaluation | self-evaluation | self-evaluation | self evaluation
ASD0756	difficulty with hand grip	B2	difficulties with transitions	C3805747	0.32	4.94	0.9209	0.0582	0.0632	0
ASD0757	body language in children	A2	abnormalities in body language	C3824925	0.67	4.94	4.6068	0.0582	0.0126	0
ASD0758	delayed developmental milestones language late talker	A2	abnormalities in body language	C0878785	0.45	4.94	4.6068	0.0582	0	0
ASD0759	clumsy or awkward hands	B4	excessive touching of objects	C2106226	0.36	4.94	4.6068	0.0582	0	0	hands clumsy or awkward
ASD0760	self-criticism	B3	preoccupation	C1510633	0.38	4.94	0.3834	0.0582	0.1517	0.0118	self criticism | self-criticisms
ASD0761	rigidity (personality)	B1	stereotyped motor movements	C0237435	0.27	4.94	2.3031	0.0582	0.0253	0
ASD0762	dystonic posturing of the hands	B1	repetitive motor movements	C1845264	0.41	4.94	1.5352	0.0582	0.0379	0.0118
ASD0763	autistic features (in some patients)	B1	echolalia	C3808513	0.44	4.94	2.3031	0.0582	0.0253	0
ASD0764	shape of head	B2	rigid thinking patterns	C2029682	0.23	4.94	4.6068	0.0582	0.0126	0.0118	head shape
ASD0765	actual impaired interactive behavior	B2	ritualized patterns of nonverbal behavior	C2712036	0.46	4.94	4.6068	0.0582	0.0126	0
ASD0766	inappropriate words	B1	idiosyncratic phrases	C3840962	0.44	4.94	4.6068	0.0582	0.0126	0
ASD0767	activities involving walking an animal	B1	stereotyped motor movements	C2712461	0.3	4.94	4.6068	0.0582	0.0126	0.0118
ASD0768	reading comprehension limited to simple words	B1	idiosyncratic phrases	C2169415	0.4	4.94	1.1513	0.0582	0.0506	0
ASD0769	eye impairment	A2	abnormalities in eye contact	C0848755	0.44	4.94	4.6068	0.0582	0.0126	0	eye impairments | impairment;eye(s) | eyes impairment
ASD0770	pain: adverse psychological response	B4	adverse response to specific sounds	C1821292	0.56	4.94	4.6068	0.0582	0	0.0118
ASD0771	lower abdomen hair score	B3	preoccupation	C0578778	0.2	4.94	0.3538	0.0582	0.1643	0.0118
ASD0772	bluish red color	B4	visual fascination with lights	C0392768	0.25	4.94	0.9209	0.0582	0.0632	0.0118	bluish red colour
ASD0773	feeding difficulties in early infancy	E	global developmental delay	C3151123	0.37	4.94	0.6576	0.0582	0.0885	0.0118
ASD0774	cheek biting	A2	lack of facial expressions	C0233625	0.22	4.94	4.6068	0.0582	0.0126	0	cheek biting | biting cheek | cheek bite | bites cheek
ASD0775	basic motor learning problem	B1	repetitive motor movements	C0233843	0.41	4.94	0.5114	0.0582	0.1138	0
ASD0776	capability	A3	difficulties adjusting behavior	C2698977	0.17	4.94	4.6068	0.0582	0.0126	0
ASD0777	developmental expressive writing disorder	E	intellectual developmental disorder	C0236825	0.53	4.94	4.6068	0.0582	0	0	developmental expressive writing disorder
ASD0778	difficulty placing for articulation	A3	difficulties in sharing imaginative play	C0564119	0.33	4.94	1.5352	0.0582	0.0379	0.0118
ASD0779	difficulty initiating spontaneous play	A3	difficulties in sharing imaginative play	C0577503	0.52	4.94	4.6068	0.0582	0	0
ASD0780	milestone: uses 2-3 word sentences	B1	idiosyncratic phrases	C2182752	0.44	4.94	1.1513	0.0582	0.0506	0.0118
ASD0781	classic behavior	B2	ritualized patterns of verbal behavior	C0439658	0.49	4.94	4.6068	0.0582	0	0.0118
ASD0782	seizure, partial, multiple symptoms	B1	simple motor stereotypies	C0278203	0.33	4.94	1.1513	0.0582	0.0506	0	partial seizure with multiple symptoms
ASD0783	does crouch	A1	failure of normal back-and-forth conversation	C0560489	0.16	4.94	1.5352	0.0582	0.0379	0
ASD0784	sensory overstimulation	B4	hyper-reactivity to sensory input	C4061324	0.51	4.94	4.6068	0.0582	0.0126	0
ASD0785	nail picking	B4	excessive touching of objects	C1868696	0.17	4.94	0.9209	0.0582	0.0632	0
ASD0786	abnormality of walk intermittent	A2	abnormalities in body language	C2004687	0.31	4.94	2.3031	0.0582	0.0253	0
ASD0787	activity, walking an animal	B1	stereotyped motor movements	C2977620	0.29	4.94	1.5352	0.0582	0.0379	0.0118
ASD0788	developmental delay in social skills	E	global developmental delay	C3840125	0.62	4.94	2.3031	0.0582	0.0253	0
ASD0789	community programs early intervention	A1	social-emotional reciprocity	C3863932	0.24	4.94	1.5352	0.0582	0.0379	0.0118
ASD0790	motor dyspraxia	B1	repetitive motor movements	C2749112	0.62	4.94	4.6068	0.0582	0	0.0118
ASD0791	hallervorden spatz syndrome	E	intellectual developmental disorder	C0018523	0.31	4.94	4.6068	0.0582	0.0126	0.0118	hallervorden spatz syndrome | hallervorden-spatz syndrome | hallervorden-spatz syndrome | hallervorden-spatz syndrome
ASD0792	gait; staggering	B1	repetitive motor movements	C0701824	0.34	4.94	2.3031	0.0582	0.0253	0	staggering; gait | gait staggering | staggering gait | gait, staggering | staggering gait | gait staggering | staggering gait
ASD0793	asperger-like features	B4	unusual interest in sensory aspects of the environment	C3551522	0.22	4.94	4.6068	0.0582	0	0
ASD0794	duane retraction syndrome	B1	echolalia	C0013261	0.27	4.94	1.1513	0.0582	0.0506	0.0118	duane syndrome retraction | retraction syndrome, duane | duane's retraction syndrome | syndrome, duane retraction | duanes retraction syndrome | duane retraction syndrome | duane retraction syndrome | duane's retraction syndrome
ASD0795	bowel sound(s) decreased	B4	adverse response to specific sounds	C0232695	0.38	4.94	1.1513	0.0582	0.0506	0.0118	bowel decreased sound | bowel decreased sounds | decreased bowel sounds | decreased bowel sounds | bowel sounds decreased | bowel sounds, decreased | bowel sound decreased
ASD0796	difficulty picking up objects	B1	use of objects	C0565705	0.51	4.94	4.6068	0.0582	0.0126	0
ASD0797	biting at flank	B4	excessive touching of objects	C3670893	0.17	4.94	4.6068	0.0582	0	0
ASD0798	destructive behavior toward others	B2	ritualized patterns of nonverbal behavior	C4061619	0.44	4.94	1.5352	0.0582	0.0379	0
ASD0799	demonstrated behavior mannerisms pulling out hair	B2	ritualized patterns of nonverbal behavior	C2165329	0.34	4.94	4.6068	0.0582	0.0126	0.0118
ASD0800	language read	A2	abnormalities in body language	C1299999	0.36	4.94	2.3031	0.0582	0.0253	0
ASD0801	heroin dependence	A3	difficulties adjusting behavior	C0019337	0.22	4.94	0.5753	0.0582	0.1011	0.0118	heroin dependence | heroin; dependence | dependence, heroin | dependence; heroin | heroin dependence
ASD0802	usually appropriate behavior	B2	ritualized patterns of verbal behavior	C4036294	0.47	4.94	4.6068	0.0582	0.0126	0.0118
ASD0803	excess behaviour	A3	difficulties adjusting behavior	C0562444	0.43	4.94	2.3031	0.0582	0.0253	0	excess behavior
ASD0804	speech difficult to understand	A2	poorly integrated verbal communication	C3166351	0.34	4.94	4.6068	0.0582	0.0126	0.0118
ASD0805	auditory memory	B4	visual fascination with movement	C0561779	0.32	4.94	0.7673	0.0582	0.0759	0	auditory memory
ASD0806	decreased fine motor coordination	B1	repetitive motor movements	C3550786	0.36	4.94	2.3031	0.0582	0.0253	0.0118
ASD0807	small hands (deletion patients)	B4	excessive touching of objects	C3277094	0.26	4.94	1.5352	0.0582	0.0379	0
ASD0808	paranoid behavior	B2	ritualized patterns of verbal behavior	C0030474	0.5	4.94	0.9209	0.0582	0.0632	0.0118	behavior, paranoid | behaviors, paranoid | paranoid behaviors
ASD0809	inability to initiate goal-directed behavior	A1	failure to initiate social interactions	C4062296	0.58	4.94	2.3031	0.0582	0.0253	0
ASD0810	idiosyncratic language perseverative	B1	idiosyncratic phrases	C4064942	0.6	4.94	4.6068	0.0582	0	0
ASD0811	personality disorder; passive-aggressive	E	intellectual developmental disorder	C0030631	0.38	4.94	2.3031	0.0582	0.0253	0	passive aggressive personality disorders | passive aggressive personality disorder | passive-aggressive; personality disorder | disorders, passive-aggressive personality | personality disorders, passive aggressive | passive aggressive personality disorder | passive-aggressive personality disorder | passive-aggressive personality disorder | passive-aggressive personality disorders | passive aggres…
ASD0812	cognitive delay, mild (1 patient)	E	intellectual developmental disorder	C3549880	0.32	4.94	2.3031	0.0582	0.0253	0.0118
ASD0813	problem; parent-child	A1	social-emotional reciprocity	C0030540	0.34	4.94	0.7673	0.0582	0.0759	0.0118	parent-child problem | parent child problem | parent-child; problem
ASD0814	relatedness, relationship	A1	failure to initiate social interactions	C0680206	0.18	4.94	4.6068	0.0582	0.0126	0
ASD0815	echopraxia	B1	echolalia	C0233613	0.56	4.94	1.5352	0.0582	0.0379	0.0118	echopraxia
ASD0816	frequently knocking things over	B1	flipping objects	C2008831	0.22	4.94	0.9209	0.0582	0.0632	0.0118
ASD0817	difficulty using self-expression	A3	difficulties in making friends	C0566165	0.41	4.94	4.6068	0.0582	0	0
ASD0818	speech delay (1 patient)	E	global developmental delay	C3150291	0.42	4.94	4.6068	0.0582	0.0126	0.0118
ASD0819	repetitive flapping movements	B1	repetitive motor movements	C0562460	0.65	4.94	2.3031	0.0582	0.0253	0
ASD0820	conversation content inappropriate	A1	failure of normal back-and-forth conversation	C0582168	0.56	4.94	1.5352	0.0582	0.0379	0
ASD0821	does walk heel to toe	B4	visual fascination with movement	C0560113	0.21	4.94	2.3031	0.0582	0.0253	0.0118
ASD0822	repetitive tapping movements	B1	repetitive motor movements	C0562465	0.61	4.94	2.3031	0.0582	0.0253	0.0118
ASD0823	clonic jerking	B1	stereotyped motor movements	C0742437	0.38	4.94	1.5352	0.0582	0.0379	0.0118
ASD0824	homicidal behavior	B2	ritualized patterns of nonverbal behavior	C1828354	0.5	4.94	1.1513	0.0582	0.0506	0.0118	homicidal behaviour
ASD0825	bannayan-ruvalcaba-riley syndrome	E	intellectual developmental disorder	C0265326	0.32	4.94	4.6068	0.0582	0	0	bannayan-riley-ruvalcaba syndrome | bannayan-riley-ruvalcaba syndrome | bannayan riley ruvalcaba syndrome
ASD0826	difficulty using different forms of conversation	A1	failure of normal back-and-forth conversation	C0566153	0.55	4.94	4.6068	0.0582	0	0
ASD0827	social interaction nonverbal behaviors inappropriate emotions	B2	ritualized patterns of nonverbal behavior	C4064032	0.65	4.94	4.6068	0.0582	0.0126	0.0118
ASD0828	eating behavior and appetite	B2	eat same food	C0474423	0.39	4.94	4.6068	0.0582	0.0126	0.0118	eating behaviour and appetite
ASD0829	poor eye contact (in some patients)	A2	abnormalities in eye contact	C3554203	0.7	4.94	4.6068	0.0582	0.0126	0
ASD0830	book syndrome	E	intellectual developmental disorder	C0457014	0.27	4.94	1.5352	0.0582	0.0379	0.0118	book syndrome | book syndrome | book's syndrome
ASD0831	disorganized speech	B1	echolalia	C1866987	0.43	4.94	0.9209	0.0582	0.0632	0.0118	disorganised speech
ASD0832	47, xyy syndrome	E	intellectual developmental disorder	C3266843	0.33	4.94	2.3031	0.0582	0.0253	0	47,xyy syndrome | 47 xyy syndrome | 47,xyy syndrome
ASD0833	speech phonation involuntary sounds vocal tics cough	B1	echolalia	C2018069	0.44	4.94	4.6068	0.0582	0.0126	0
ASD0834	hitting self	B4	excessive touching of objects	C0562716	0.26	4.94	4.6068	0.0582	0	0	self hitting | hitting self
ASD0835	spatial awareness	B1	use of objects	C0584950	0.29	4.94	2.3031	0.0582	0.0253	0
ASD0836	pitt-hopkins syndrome	E	intellectual developmental disorder	C1970431	0.32	4.94	4.6068	0.0582	0	0	pitt hopkins syndrome | pitt-hopkins syndrome | pitt-hopkins syndrome
ASD0837	inability to express a wide range of feelings	A1	failure to respond to social interactions	C4061940	0.41	4.94	4.6068	0.0582	0	0
ASD0838	repetitive compulsive behavior	B1	repetitive motor movements	C1969697	0.43	4.94	4.6068	0.0582	0	0
ASD0839	yellow green colour	B4	visual fascination with lights	C1269775	0.24	4.94	2.3031	0.0582	0.0253	0.0118	yellow green color
ASD0840	evaluation; development state child	E	intellectual developmental disorder	C1397006	0.27	4.94	4.6068	0.0582	0	0
ASD0841	consciousness, clear	B4	visual fascination with movement	C0239110	0.3	4.94	1.1513	0.0582	0.0506	0	consciousness clear
ASD0842	parental concerns: child cries a lot	A1	social-emotional reciprocity	C2034377	0.3	4.94	2.3031	0.0582	0.0253	0
ASD0843	incoherent thinking	B2	rigid thinking patterns	C0233643	0.54	4.94	0.3834	0.0582	0.1517	0.0118
ASD0844	shprintzen syndrome	B1	echolalia	C0220704	0.29	4.94	1.5352	0.0582	0.0379	0	shprintzens syndrome | syndrome, shprintzen | shprintzen syndrome | shprintzen syndrome
ASD0845	bardet-biedl syndrome	E	intellectual disability	C0752166	0.33	4.94	2.3031	0.0582	0.0253	0	bardet biedl syndrome | bardet-biedl syndrome | bardet-biedl syndrome | bardet biedl syndrome | bardet-biedl syndrome | syndrome, bardet-biedl | biedl-bardet syndrome
ASD0846	oculodigitoesophagoduodenal syndrome	E	intellectual developmental disorder	C0796068	0.24	4.94	1.5352	0.0582	0.0379	0	oculodigitoesophagoduodenal syndrome
ASD0847	repetitive complex twisting movements of whole body	B1	repetitive motor movements	C0562472	0.48	4.94	4.6068	0.0582	0.0126	0
ASD0848	wisc-iv verbal comprehension standard score	A2	poorly integrated verbal communication	C4027354	0.38	4.94	1.1513	0.0582	0.0506	0
ASD0849	rnax support speech therapy service	A2	poorly integrated verbal communication	C2958281	0.3	4.94	4.6068	0.0582	0	0
ASD0850	speech and behavior delayed	B2	ritualized patterns of verbal behavior	C0858897	0.37	4.94	1.1513	0.0582	0.0506	0
ASD0851	speech delay, severe	E	global developmental delay	C1968537	0.46	4.94	4.6068	0.0582	0	0	severe speech delay
ASD0852	aggressive type unsocialized behaviour disorder	B2	ritualized patterns of verbal behavior	C0233530	0.44	4.94	4.6068	0.0582	0	0	aggressive type unsocialized behavior disorder | unsocialized behavior disorder, aggressive type | aggressive type unsocialised behaviour disorder
ASD0853	difficulty understanding speech	A2	deficits in understanding and use of gestures	C2183453	0.39	4.94	0.7673	0.0582	0.0759	0.0118
ASD0854	scream	B2	ritualized patterns of verbal behavior	C0521008	0.35	4.8719	1.8065	1.6998	0.9482	0.3537	screams | scream | screaming | screaming
ASD0855	hand tremors	B1	repetitive motor movements	C0239842	0.38	4.8317	1.4988	0.4541	0.3034	0.0943	tremor of hands | tremors (in hands) | tremor hand | tremor of hand | hand tremor | hand tremor | tremor hands | tremors in hands | hand tremors | hand tremor | tremor of hands | hands tremors | hands tremor
ASD0856	gestures	A2	deficits in understanding and use of gestures	C0017510	0.64	4.7718	2.5634	0.8383	0.3287	0.1768	gesture | gesture | gestures
ASD0857	dependence	A3	difficulties adjusting behavior	C0439857	0.23	4.699	1.1669	0.2212	0.1896	0.0472	dependence on | dependence | dependence on
ASD0858	awareness	B4	unusual interest in sensory aspects of the environment	C0004448	0.26	4.6907	0.8392	0.6054	0.7206	0.1297	awarenesses | awareness
ASD0859	kindergarten completion	A1	social-emotional reciprocity	C0681406	0.3	4.6836	1.1992	2.5963	2.1745	0.5659
ASD0860	heel toe gait	B1	repetitive motor movements	C0231779	0.35	4.6203	1.6137	0.326	0.2023	0.0707	heel-toe gait
ASD0861	does turn head (finding)	A1	failure of normal back-and-forth conversation	C0560902	0.18	4.6203	1.0316	0.326	0.3161	0.0707
ASD0862	non-compliant behavior	B2	ritualized patterns of verbal behavior	C0474415	0.43	4.6144	1.1724	0.163	0.1391	0.0354	non-compliant behaviour
ASD0863	eating problem	B2	eat same food	C0424421	0.39	4.6144	1.1724	0.163	0.1391	0.0354	eating problem | eating problems
ASD0864	delayed speech (in some patients)	E	global developmental delay	C3278370	0.4	4.6144	2.1507	0.163	0.0759	0.0354	speech delay (in some patients)
ASD0865	difficulty processing information	A3	difficulties adjusting behavior	C0584954	0.34	4.6144	1.6127	0.163	0.1011	0.0354
ASD0866	difficulty completing required tasks	B2	difficulties with transitions	C4062093	0.37	4.6124	0.6857	0.7568	1.0999	0.1651
ASD0867	adaptive behaviors	B2	ritualized patterns of nonverbal behavior	C0085880	0.45	4.5156	5.4152	0.4774	0.0885	0.1061	adaptive behavior | adaptive behaviour | adaptive behavior | behavior, adaptive | adaptive behaviors | behaviors, adaptive | adaptive behavior | adaptive behaviour
ASD0868	difficulty directing attention	A3	difficulties in making friends	C0566195	0.31	4.4648	1.3531	4.0284	3.0088	0.9314
ASD0869	high pitched bowel sounds	B4	adverse response to specific sounds	C0239953	0.33	4.4476	1.6584	0.1048	0.0632	0.0236	high-pitched bowel sound | high pitched bowel sounds | bowel sounds high-pitched
ASD0870	isaacs syndrome	E	intellectual developmental disorder	C0242287	0.24	4.4476	0.9209	0.1048	0.1138	0.0236	isaac's syndrome | isaac syndrome | isaacs' syndrome | isaacs' syndrome | isaac's syndrome | isaacs syndrome | isaacs syndrome | isaac syndrome
ASD0871	threatening behaviour	B2	ritualized patterns of nonverbal behavior	C0562573	0.41	4.4476	1.1843	0.1048	0.0885	0.0236	threatening behavior | threatening behavior
ASD0872	lacks appropriate stimulation/cognitive experiences	A2	lack of nonverbal communication	C0237224	0.22	4.4476	2.7647	0.1048	0.0379	0.0236
ASD0873	speech fluency reading prosody	B1	echolalia	C2018023	0.46	4.4476	0.3447	0.1048	0.3034	0.0236
ASD0874	syndrome, neurocutaneous	E	intellectual developmental disorder	C0265316	0.31	4.4476	2.7647	0.1048	0.0379	0.0236	neurocutaneous syndrome | neurocutaneous syndrome | syndromes, neurocutaneous | neurocutaneous syndromes | neurocutaneous syndromes | neurocutaneous syndrome
ASD0875	difficulty controlling posture	A3	difficulties adjusting behavior	C0561951	0.44	4.4476	0.5916	0.1048	0.177	0.0236
ASD0876	lack of; attention	A2	lack of nonverbal communication	C1398138	0.33	4.4476	0.9209	0.1048	0.1138	0.0236
ASD0877	notable friendly behavior	B2	ritualized patterns of nonverbal behavior	C2749647	0.36	4.4476	2.7647	0.1048	0.0379	0.0236
ASD0878	difficulty maintaining relationships	A3	difficulties in making friends	C1827663	0.41	4.4378	1.7196	0.7801	0.4551	0.1768
ASD0879	severely abnormal behaviour	B2	ritualized patterns of nonverbal behavior	C0475177	0.42	4.4186	1.4583	0.5705	0.3919	0.1297	severely abnormal behavior
ASD0880	facial twitching	A2	lack of facial expressions	C0858722	0.45	4.4186	1.8853	0.5705	0.3034	0.1297	facial twitch | twitching facial | facial twitching | twitching facial
ASD0881	difficulty sitting	A3	difficulties in making friends	C0560883	0.37	4.3463	1.7852	0.9664	0.5436	0.224	sitting - difficulty
ASD0882	anger outburst	B2	ritualized patterns of nonverbal behavior	C0424329	0.37	4.3349	0.8759	1.6649	1.8963	0.3891	outbursts of anger | anger outbursts | outburst of anger | outbursts of anger
ASD0883	stereotypic behaviors (tantrums, aggressiveness)	B2	ritualized patterns of nonverbal behavior	C1839859	0.51	4.304	1.6453	1.6533	1.0114	0.3891
ASD0884	auditory perceptual disorders	B4	visual fascination with movement	C0004310	0.4	4.2993	1.6553	0.6054	0.3666	0.1415	perceptual disorder, auditory | perceptual disorders, auditory | auditory perceptual disorder
ASD0885	thinking, critical	B2	rigid thinking patterns	C4279941	0.42	4.2843	1.7114	0.1514	0.0885	0.0354	critical thinking
ASD0886	unresponsive behavior	B2	ritualized patterns of nonverbal behavior	C0237284	0.4	4.269	1.7504	3.1436	1.8205	0.7545
ASD0887	gait, drop foot	B1	repetitive motor movements	C0427149	0.34	4.2437	1.2019	0.3493	0.2908	0.0825	drop foot gait | foot-drop gait | foot drop gait | drop foot gait | foot gait, drop | foot drop gait
ASD0888	problem with fine motor skills	B1	repetitive motor movements	C1658106	0.53	4.2034	1.2047	0.1979	0.1643	0.0472	problem;fine motor skills
ASD0889	tactile	B4	hyper-reactivity to sensory input	C0439815	0.34	4.2034	3.1354	0.1979	0.0632	0.0472	tactile
ASD0890	interpersonal relationship problems	A3	difficulties in making friends	C0814588	0.39	4.2034	0.4734	0.1979	0.4172	0.0472
ASD0891	head and eye gaze deviation	A2	abnormalities in eye contact	C4049564	0.44	4.2034	1.9589	0.1979	0.1011	0.0472
ASD0892	pays fleeting attention	B4	unusual interest in sensory aspects of the environment	C0424103	0.28	4.1554	1.9363	0.2445	0.1264	0.0589
ASD0893	reading comprehension	A1	social-emotional reciprocity	C0871214	0.28	4.1554	0.9208	0.2445	0.2655	0.0589	reading comprehension
ASD0894	sensory changes	B4	hyper-reactivity to sensory input	C1409715	0.51	4.1554	2.421	0.2445	0.1011	0.0589	sensory; change | sensory change | change; sensory
ASD0895	processing speed	E	intellectual developmental disorder	C0582591	0.21	4.1017	1.2147	0.3376	0.2781	0.0825
ASD0896	lack of peer relationships	A2	lack of nonverbal communication	C1845337	0.43	4.1017	1.9107	0.3376	0.177	0.0825
ASD0897	difficult (qualifier value)	B2	difficulties with transitions	C0332218	0.2	4.0863	2.213	2.7826	1.2769	0.6956
ASD0898	peer problem	A3	absence of interest in peers	C3532917	0.31	4.0731	0.6538	0.4308	0.6574	0.1061
ASD0899	child behavior symptom/complaint	B2	ritualized patterns of verbal behavior	C0497321	0.4	4.0601	1.3982	8.3013	6.0809	2.1811	child behaviour symptom/complaint
ASD0900	maladaptive behavior	B2	ritualized patterns of verbal behavior	C0562443	0.39	4.056	1.6612	0.5239	0.3161	0.1297	maladaptive behaviour | maladaptive behaviour | behaviors maladaptive | maladaptive behavior
ASD0901	mild mental retardation in some	E	intellectual disability	C1855886	0.59	4.0499	1.291	0.5705	0.4425	0.1415	mild mental retardation (some) | mental retardation, mild (in some)
ASD0902	biting nail	B1	echolalia	C0027338	0.35	4.0376	1.2502	0.7102	0.5689	0.1768	nail-biting | nail bite | nail biting | nail-biting | biting nails | biting, nail | nail biting | nail biting
ASD0903	behavior disruptive	B2	ritualized patterns of nonverbal behavior	C0474416	0.54	4.03	1.2007	7.0206	5.9166	1.8392	behaviors disruptive | disruptive; behavior | disruptive behaviors | behavior, disruptive | disruptive behavior | behaviors, disruptive | behavior; disruptive | disruptive behaviour | disruptive behavior | disruptive behavior | disruptive behaviour
ASD0904	slurred speech	B1	echolalia	C0234518	0.45	3.9723	0.999	0.7451	0.7459	0.1886	slurred speech | speech slurred | speech slurred | speech-slurring | speech slur | slurring speech | slurred speech | slur speech
ASD0905	impairment, hearing	A2	deficits in understanding and use of gestures	C1384666	0.35	3.97	1.6734	1.6183	0.9735	0.4126	hearing impairments | hearing impairment | hearing impairment | impairment;hearing | hearing impairment | hearing impairment
ASD0906	managing one's own behavior	A3	difficulties adjusting behavior	C2372031	0.44	3.9612	0.5063	0.3726	0.7332	0.0943	managing one's own behaviour
ASD0907	short sleeper syndromes	E	intellectual developmental disorder	C0751509	0.23	3.9598	0.9207	0.326	0.354	0.0825	syndromes, short sleeper | sleeper syndrome, short | syndrome, short sleeper | short sleeper syndrome | sleeper syndromes, short
ASD0908	behaviour negatively reinforced	B2	ritualized patterns of verbal behavior	C0562439	0.39	3.9557	0.9823	0.1863	0.1896	0.0472	behavior negatively reinforced
ASD0909	childhood communication disorders	A2	nonverbal communication	C0751048	0.58	3.9557	1.6384	0.1863	0.1138	0.0472	communication disorders, childhood | communication disorder, childhood | childhood communication disorder
ASD0910	articulation problem	B1	echolalia	C1700763	0.3	3.9543	0.4798	0.1397	0.2908	0.0354
ASD0911	speech delay, mild	B1	echolalia	C4231438	0.32	3.9543	1.382	0.1397	0.1011	0.0354
ASD0912	unable to talk	A1	failure of normal back-and-forth conversation	C0278249	0.31	3.9543	1.382	0.1397	0.1011	0.0354	unable to talk | unable (to);talk
ASD0913	arms legs rash	B1	repetitive motor movements	C0857190	0.21	3.9543	1.5796	0.1397	0.0885	0.0354	rash on legs & arms | arm leg rash | rash arm leg | rash on arms legs | rash on legs arms | rash on legs & arms | rash legs arms
ASD0914	speech articulation voicing errors	B1	echolalia	C2018011	0.41	3.9543	0.9208	0.1397	0.1517	0.0354
ASD0915	excessive guilt	B3	preoccupation	C1822591	0.4	3.9543	0.5811	0.1397	0.2402	0.0354
ASD0916	wyburn-mason syndrome	E	intellectual developmental disorder	C0265321	0.27	3.9529	1.8427	0.0931	0.0506	0.0236	wyburn mason's syndrome | wyburn-mason's syndrome | wyburn mason syndrome | wyburn-mason syndrome | wyburn-mason's syndrome
ASD0917	finger joint-range movement	B1	repetitive motor movements	C0575830	0.47	3.9529	1.474	0.0931	0.0632	0.0236	finger joint - range of movement
ASD0918	involuntary rhythmic myoclonic movements ('tremor'), upper extremities	B1	repetitive motor movements	C3554561	0.61	3.9529	3.6863	0.0931	0.0253	0.0236
ASD0919	difficulty with writing and drawing	B2	difficulties with transitions	C3280826	0.36	3.9529	2.4572	0.0931	0.0379	0.0236
ASD0920	redness of face	A2	lack of facial expressions	C0857245	0.34	3.9529	2.4572	0.0931	0.0379	0.0236	redness of face
ASD0921	tactile alteration	B4	hyper-reactivity to sensory input	C0184564	0.31	3.9529	2.4572	0.0931	0.0379	0.0236	tactile alteration
ASD0922	peutz jeghers syndrome	E	intellectual disability	C0031269	0.24	3.9529	3.6863	0.0931	0.0253	0.0236	syndrome, peutz-jeghers | peutz jeghers syndrome | peutz-jeghers' syndrome | peutz-jeghers syndrome | syndrome peutz-jeghers | peutz jeghers syndrome | jeghers-peutz syndrome | peutz-jeghers syndrome | peutz-jeghers syndrome | peutz-jeghers syndrome | peutz jeghers syndromes
ASD0923	complete trisomy 18 syndrome	E	intellectual disability	C0152096	0.3	3.9529	0.9209	0.0931	0.1011	0.0236	complete trisomy 18 syndrome
ASD0924	neologisms	B1	echolalia	C0233647	0.52	3.9515	3.685	0.0466	0.0126	0	neologism | neologisms | neologism
ASD0925	job change requiring substantial additional skills	B2	difficulties with transitions	C2108474	0.27	3.9515	3.685	0.0466	0.0126	0
ASD0926	cognitive regression, mild	E	intellectual developmental disorder	C3277000	0.32	3.9515	1.8423	0.0466	0.0253	0
ASD0927	rides tricycle or bicycle with training wheels	B4	visual fascination with lights	C0517135	0.25	3.9515	3.685	0.0466	0.0126	0
ASD0928	personal communication	A2	nonverbal communication	C0086792	0.54	3.9515	3.685	0.0466	0	0	communication, personal
ASD0929	bouncy gait	B1	repetitive motor movements	C0427146	0.32	3.9515	0.9209	0.0466	0.0506	0
ASD0930	swollen cheek	A2	lack of facial expressions	C0238977	0.23	3.9515	1.8423	0.0466	0.0253	0	cheek swelling | cheek swelling | cheek swelling | cheeks swollen | cheek swollen | cheeks swelling | swelling cheek | swelling of cheek | cheek swell | swollen cheek
ASD0931	perinatal complications	E	intellectual developmental disorder	C4060932	0.24	3.9515	1.8423	0.0466	0.0253	0
ASD0932	spatial processings, visual-auditory	B4	visual fascination with movement	C3850025	0.49	3.9515	1.8423	0.0466	0.0253	0.0118	processing, visual-auditory spatial | processings, visual-auditory spatial | visual auditory spatial processing | spatial processing, auditory-visual | auditory-visual spatial processing | processing, auditory-visual spatial | processings, auditory-visual spatial | auditory visual spatial processing | spatial processing, visual-auditory | spatial processings, auditory-visual | auditory-visual spa…
ASD0933	purposeful head movement	B1	stereotyped motor movements	C1821251	0.44	3.9515	1.228	0.0466	0.0379	0
ASD0934	unintelligible speech, vocalizations, grunting	B1	echolalia	C2674583	0.37	3.9515	1.228	0.0466	0.0379	0
ASD0935	demonstrated behavior stereotypy clapping	B2	ritualized patterns of verbal behavior	C4065489	0.49	3.9515	3.685	0.0466	0	0
ASD0936	preoccupation with violent thoughts	B3	preoccupation	C2115874	0.65	3.9515	3.685	0.0466	0.0126	0
ASD0937	speech fluency dialogue dysfluency	B1	echolalia	C2018019	0.48	3.9515	3.685	0.0466	0	0.0118
ASD0938	thought processes attention visual immediate	B4	visual fascination with movement	C2115888	0.44	3.9515	3.685	0.0466	0.0126	0.0118
ASD0939	self-damaging behavior; problem	B2	ritualized patterns of nonverbal behavior	C1405468	0.56	3.9515	3.685	0.0466	0	0	problem; self-damaging behavior
ASD0940	developmental symptoms	E	intellectual developmental disorder	C0476236	0.46	3.9515	3.685	0.0466	0.0126	0.0118
ASD0941	milestone: uses words to communicate	A2	nonverbal communication	C2182632	0.38	3.9515	3.685	0.0466	0	0.0118
ASD0942	oppositional disorder	E	intellectual developmental disorder	C0679491	0.48	3.9515	1.228	0.0466	0.0379	0.0118	disorder oppositional
ASD0943	spelling ability	B1	echolalia	C0869025	0.29	3.9515	0.4602	0.0466	0.1011	0
ASD0944	delayed pre-verbal development	E	global developmental delay	C0454645	0.3	3.9515	3.685	0.0466	0.0126	0.0118
ASD0945	distress vocalization	B2	extreme distress at small changes	C3670534	0.36	3.9515	3.685	0.0466	0	0.0118
ASD0946	ability to process information	A1	failure to respond to social interactions	C0584951	0.34	3.9515	3.685	0.0466	0	0	information processing ability
ASD0947	motor speech	B1	stereotyped motor movements	C4035655	0.52	3.9515	1.228	0.0466	0.0379	0
ASD0948	verbal skills limited to automatic responses	B2	ritualized patterns of verbal behavior	C2189313	0.46	3.9515	3.685	0.0466	0.0126	0.0118
ASD0949	decrease in gross motor skills	B1	simple motor stereotypies	C4063017	0.37	3.9515	3.685	0.0466	0.0126	0
ASD0950	self organization	B2	insistence on sameness	C0597432	0.23	3.9515	1.8423	0.0466	0.0253	0
ASD0951	mohr-tranebjÃ¦rg syndrome	E	intellectual developmental disorder	C0796074	0.28	3.9515	3.685	0.0466	0	0	mohr-tranebjaerg syndrome | mohr-tranebjaerg syndrome
ASD0952	mood disorder of manic type	E	intellectual developmental disorder	C3531750	0.28	3.9515	1.8423	0.0466	0.0253	0
ASD0953	social learning	A1	abnormal social approach	C0679082	0.6	3.9515	3.685	0.0466	0	0	learning, social | social learning | learning social
ASD0954	delayed myelination	E	global developmental delay	C1277241	0.4	3.9515	0.6138	0.0466	0.0759	0	delay myelination | delayed myelination | delay in myelination
ASD0955	collective behavior	B2	ritualized patterns of nonverbal behavior	C0680406	0.41	3.9515	3.685	0.0466	0	0.0118	collective behavior | collective behavior
ASD0956	camptodactyly-arthropathy-coxa vara-pericarditis syndrome	E	intellectual developmental disorder	C1859690	0.28	3.9515	3.685	0.0466	0.0126	0.0118	camptodactyly, arthropathy, coxa-vara, pericarditis syndrome | camptodactyly-arthropathy-coxa vara-pericarditis syndrome
ASD0957	finger twitching	B1	repetitive motor movements	C1847992	0.35	3.9515	1.8423	0.0466	0.0253	0
ASD0958	magenis syndrome smith	E	intellectual developmental disorder	C0795864	0.39	3.9515	3.685	0.0466	0.0126	0	smith magenis syndrome | smith magenis syndrome | smith-magenis syndrome | smith-magenis syndrome | magenis smith syndrome | smith-magenis syndrome | syndrome, smith-magenis | smith-magenis syndrome | smith magenis syndrome
ASD0959	developmental verbal apraxia	E	intellectual developmental disorder	C0750927	0.51	3.9515	1.8423	0.0466	0.0253	0	apraxia, developmental verbal | developmental verbal apraxias | verbal apraxias, developmental | verbal apraxia, developmental | apraxias, developmental verbal
ASD0960	craves	B3	preoccupation	C0870371	0.32	3.9515	0.6138	0.0466	0.0759	0.0118	craving | craving | cravings | crave | cravings
ASD0961	difficulty reading english	A2	abnormalities in body language	C2183437	0.34	3.9515	3.685	0.0466	0.0126	0
ASD0962	movement partial seizure	B1	stereotyped motor movements	C0278195	0.48	3.9515	1.8423	0.0466	0.0253	0.0118	seizure, movement, partial
ASD0963	aggressive periodontitis	A1	failure to initiate social interactions	C0031106	0.22	3.9515	1.228	0.0466	0.0379	0.0118	periodontitis, aggressive | aggressive periodontitis | aggressive periodontitis
ASD0964	difficulty using escalator	A3	difficulties in making friends	C0578324	0.34	3.9515	3.685	0.0466	0.0126	0
ASD0965	short hair	B4	unusual interest in sensory aspects of the environment	C2750590	0.15	3.9515	3.685	0.0466	0.0126	0
ASD0966	sturge weber syndrome	E	intellectual developmental disorder	C0038505	0.29	3.9515	1.8423	0.0466	0.0253	0	sturge weber syndrome | sturge-weber syndrome | sturges weber syndrome | sturges syndrome weber | sturge-weber syndrome | sturge syndrome weber | syndrome, sturge-weber | sturge-weber syndrome | sturge-weber syndrome
ASD0967	curly hair (finding)	E	global developmental delay	C0558165	0.21	3.9515	3.685	0.0466	0.0126	0.0118
ASD0968	difficulty in stopping walking	A3	difficulties in making friends	C0560097	0.35	3.9515	1.228	0.0466	0.0379	0
ASD0969	chemosensory jump behaviour	B2	ritualized patterns of nonverbal behavior	C1154327	0.37	3.9515	3.685	0.0466	0	0	chemosensory jump behavior
ASD0970	unable to eat	B2	eat same food	C0566306	0.53	3.9515	3.685	0.0466	0.0126	0.0118	unable to eat | eat unable | unable (to);eat
ASD0971	movement muscles	B1	repetitive motor movements	C0517907	0.57	3.9515	3.685	0.0466	0	0	muscle movement | movements muscle | movement muscle | muscle movement
ASD0972	use of non-verbal language	A2	nonverbal communication	C0517239	0.53	3.9515	3.685	0.0466	0.0126	0
ASD0973	incidental learning	B1	use of objects	C0870688	0.24	3.9515	3.685	0.0466	0	0
ASD0974	gross motor delay (in some patients)	E	global developmental delay	C4229495	0.46	3.9515	1.8423	0.0466	0.0253	0
ASD0975	childhood-onset fluency disorders	E	intellectual developmental disorder	C2921028	0.43	3.9515	1.8423	0.0466	0.0253	0	childhood-onset fluency disorder | disorder, childhood-onset fluency | childhood onset fluency disorder | fluency disorder, childhood-onset | fluency disorders, childhood-onset | disorders, childhood-onset fluency | childhood-onset fluency disorder | childhood onset fluency disorder
ASD0976	parental concerns: child's behavior	B2	ritualized patterns of verbal behavior	C2034395	0.4	3.9515	3.685	0.0466	0	0
ASD0977	emotional learning	A1	reduced sharing of emotions	C0582589	0.34	3.9515	1.8423	0.0466	0.0253	0	emotional learning
ASD0978	activity intolerance	A3	difficulties adjusting behavior	C0231367	0.16	3.9515	1.8423	0.0466	0.0253	0.0118	activity intolerance | activity intolerance
ASD0979	social interaction impairment in peer relationships	A1	failure to initiate social interactions	C4064037	0.5	3.9515	1.8423	0.0466	0.0253	0
ASD0980	obsessive features	B1	echolalia	C2678231	0.3	3.9515	1.228	0.0466	0.0379	0
ASD0981	self-care behaviour	B2	ritualized patterns of nonverbal behavior	C0474417	0.4	3.9515	3.685	0.0466	0.0126	0	self-care behavior
ASD0982	jervell and lange-nielsen syndrome	E	intellectual developmental disorder	C0022387	0.35	3.9515	3.685	0.0466	0	0	syndrome, jervell-lange nielsen | jervell lange-nielsen syndrome | jervell lange nielsen syndrome | jervell and lange nielsen syndrome | jervell-lange nielsen syndrome | jervell lange-nielsen syndrome | jervell and lange-nielsen syndrome | jervell-lange nielsen syndrome
ASD0983	renpenning syndrome 1	E	intellectual disability	C0796135	0.22	3.9515	3.685	0.0466	0	0.0118	renpenning syndrome 1
ASD0984	personality disorders with dramatic behaviour (cluster b)	B2	ritualized patterns of verbal behavior	C0852550	0.46	3.9515	3.685	0.0466	0.0126	0	personality disorders with dramatic behavior (cluster b)
ASD0985	suspicious behavior (finding)	B2	ritualized patterns of nonverbal behavior	C0233519	0.44	3.9515	1.228	0.0466	0.0379	0
ASD0986	slow-growing hair	B4	unusual interest in sensory aspects of the environment	C1832348	0.2	3.9515	0.283	0.0466	0.1643	0.0118	slow growing hair
ASD0987	language-related cognitive disorder	E	intellectual developmental disorder	C0454588	0.53	3.9515	1.228	0.0466	0.0379	0
ASD0988	cheek and lip biting	A2	lack of facial expressions	C0494717	0.26	3.9515	3.685	0.0466	0.0126	0
ASD0989	tic; compulsive	B1	simple motor stereotypies	C1406960	0.32	3.9515	0.9209	0.0466	0.0506	0
ASD0990	does use respiratory support for speech	A2	deficits in understanding and use of gestures	C0564070	0.3	3.9515	3.685	0.0466	0.0126	0
ASD0991	does direct attention (finding)	B4	unusual interest in sensory aspects of the environment	C0566193	0.23	3.9515	1.8423	0.0466	0.0253	0
ASD0992	compulsive handwashing	B1	simple motor stereotypies	C0424288	0.35	3.9515	3.685	0.0466	0	0
ASD0993	refrains from injuring self	B4	excessive touching of objects	C0518592	0.27	3.9515	1.8423	0.0466	0.0253	0
ASD0994	routines/rituals perseverative play	A3	difficulties in sharing imaginative play	C4064177	0.45	3.9515	3.685	0.0466	0.0126	0
ASD0995	communication impairment in development of spoken language	A2	nonverbal communication	C4065876	0.54	3.9515	3.685	0.0466	0.0126	0
ASD0996	autistic-like features	B1	echolalia	C2749029	0.35	3.9515	3.685	0.0466	0	0
ASD0997	delayed developmental milestones fine motor	E	global developmental delay	C2164863	0.46	3.9515	0.9209	0.0466	0.0506	0
ASD0998	celf-4 receptive language index standard score	A2	abnormalities in body language	C4066014	0.33	3.9515	3.685	0.0466	0	0
ASD0999	gaze paretic nystagmus	B1	stereotyped motor movements	C0344244	0.42	3.9515	1.8423	0.0466	0.0253	0.0118
ASD1000	abusive behavior	B2	ritualized patterns of verbal behavior	C0237220	0.46	3.9515	3.685	0.0466	0.0126	0	abusive behavior | abusive behaviour
ASD1001	baby; crying constantly	A1	social-emotional reciprocity	C0424961	0.28	3.9515	3.685	0.0466	0	0	crying constantly; baby | constantly crying baby
ASD1002	eye anomalies, variable	A2	abnormalities in eye contact	C3152181	0.29	3.9515	3.685	0.0466	0	0
ASD1003	assmann's focus	B3	highly fixated interests	C1388859	0.21	3.9515	1.228	0.0466	0.0379	0.0118	focus; assmann
ASD1004	head-rolling movements	B1	repetitive motor movements	C1866128	0.62	3.9515	1.228	0.0466	0.0379	0
ASD1005	poor writing skills	A2	lack of nonverbal communication	C0860103	0.32	3.9515	1.8423	0.0466	0.0253	0.0118
ASD1006	social situation	A1	abnormal social approach	C0748872	0.49	3.9515	0.9209	0.0466	0.0506	0.0118	social situation | situations social
ASD1007	speech and language abnormalities	A2	abnormalities in body language	C0852418	0.57	3.9515	3.685	0.0466	0	0
ASD1008	abuse self	B3	preoccupation	C1290899	0.26	3.9515	3.685	0.0466	0	0	self abuse | self abuse
ASD1009	visuospatial agnosia	B1	echolalia	C0563622	0.38	3.9515	1.228	0.0466	0.0379	0.0118	visuospatial agnosias | visuospatial agnosia | agnosia, visuospatial | agnosias, visuospatial
ASD1010	feline hyperesthesia syndrome	E	global developmental delay	C3665330	0.2	3.9515	3.685	0.0466	0.0126	0	feline hyperaesthesia syndrome
ASD1011	vertical gaze palsy	B1	stereotyped motor movements	C0339652	0.32	3.9515	1.228	0.0466	0.0379	0.0118
ASD1012	slow gross motor activity	B1	simple motor stereotypies	C1850571	0.44	3.9515	1.228	0.0466	0.0379	0
ASD1013	wppsi-iv cognitive proficiency index	E	intellectual developmental disorder	C4063209	0.28	3.9515	3.685	0.0466	0.0126	0
ASD1014	speech language palilalia (repetition of own words)	A2	abnormalities in body language	C2018039	0.49	3.9515	3.685	0.0466	0	0
ASD1015	lack of; financial resources	A2	lack of nonverbal communication	C1397366	0.41	3.9515	1.228	0.0466	0.0379	0	financial resources; lack of
ASD1016	decreased haem-haem interaction	A1	reduced sharing of affect	C0313270	0.32	3.9515	1.8423	0.0466	0.0253	0	decreased heme-heme interaction
ASD1017	low risk of harm to self	A1	failure to respond to social interactions	C1320313	0.26	3.9515	3.685	0.0466	0.0126	0.0118
ASD1018	cognitive development	E	intellectual developmental disorder	C0679035	0.44	3.9515	1.228	0.0466	0.0379	0	cognitive development
ASD1019	visual memory for objects	B1	use of objects	C0561787	0.61	3.9515	3.685	0.0466	0	0
ASD1020	verbal outbursts (in one patient)	B2	ritualized patterns of verbal behavior	C3809614	0.53	3.9515	3.685	0.0466	0	0
ASD1021	attitude toward self	B3	preoccupation	C0679132	0.34	3.9515	1.8423	0.0466	0.0253	0.0118
ASD1022	change in eating pattern	B2	eat same food	C1821720	0.37	3.9515	3.685	0.0466	0.0126	0
ASD1023	measurement of cognitive linguistic ability score	A2	deficits in understanding and use of gestures	C4274254	0.33	3.9515	1.228	0.0466	0.0379	0
ASD1024	poverty of speech	B1	echolalia	C0233720	0.34	3.9515	0.9209	0.0466	0.0506	0
ASD1025	gait, shuffling	B1	repetitive motor movements	C0231688	0.31	3.9515	1.8423	0.0466	0.0253	0	shuffling gait | gait, shuffling | gait shuffling | shuffling gait | shuffling gaits | gait shuffling | shuffling gait | shuffling gait
ASD1026	difficulty moving hand	A3	difficulties adjusting behavior	C0239827	0.33	3.9515	1.228	0.0466	0.0379	0.0118
ASD1027	bizarre thoughts	B1	echolalia	C0558070	0.35	3.9515	3.685	0.0466	0	0
ASD1028	confusion episode	B1	echolalia	C0742737	0.31	3.9515	3.685	0.0466	0.0126	0
ASD1029	verbal skills limited to expressing complex ideas	A2	poorly integrated verbal communication	C2189315	0.43	3.9515	3.685	0.0466	0	0
ASD1030	rhythmic rocking or bumping	B1	stereotyped motor movements	C2200455	0.28	3.9515	3.685	0.0466	0.0126	0.0118
ASD1031	executive cognitive functions	B1	repetitive motor movements	C0589089	0.32	3.9515	3.685	0.0466	0	0
ASD1032	difficulty greeting	B2	difficulties with transitions	C0566231	0.44	3.9515	3.685	0.0466	0	0
ASD1033	writing skills	B2	ritualized patterns of verbal behavior	C0871623	0.32	3.9515	3.685	0.0466	0.0126	0	writing skills | skill writing
ASD1034	decrease in problem-solving ability	A2	deficits in understanding and use of gestures	C4061478	0.32	3.9515	1.8423	0.0466	0.0253	0
ASD1035	nakajo syndrome	E	intellectual developmental disorder	C1850568	0.23	3.9515	1.8423	0.0466	0.0253	0
ASD1036	decrease in fine motor skills	B1	repetitive motor movements	C4063018	0.36	3.9515	3.685	0.0466	0	0
ASD1037	euthyroid sick syndrome	E	intellectual developmental disorder	C0015190	0.26	3.9515	0.9209	0.0466	0.0506	0.0118	euthyroid sick syndrome | euthyroid sick syndromes | sick euthyroid syndrome | sick-euthyroid; syndrome | syndrome, sick euthyroid | sick euthyroid syndrome | sick-euthyroid syndrome | euthyroid sick syndrome | euthyroid sick-syndrome | syndrome; sick-euthyroid | sick euthyroid syndrome | sick euthyroid syndrome
ASD1038	stuttering patient awareness subtle	B1	echolalia	C2036553	0.37	3.9515	3.685	0.0466	0.0126	0
ASD1039	outbursts of aggression or rage	B1	echolalia	C0683401	0.36	3.9515	3.685	0.0466	0	0
ASD1040	haspeslagh fryns muelenaere syndrome	E	intellectual developmental disorder	C1867443	0.33	3.9515	3.685	0.0466	0	0
ASD1041	milestone: calms self	B3	preoccupation	C3250036	0.26	3.9515	3.685	0.0466	0	0
ASD1042	learning difficulties (less common)	E	intellectual disability	C1832670	0.45	3.9515	0.9209	0.0466	0.0506	0.0118
ASD1043	developmental delay or regression	E	global developmental delay	C2748611	0.66	3.9515	3.685	0.0466	0	0
ASD1044	speech and language developmental delay due to hearing loss	E	global developmental delay	C1955750	0.57	3.9515	3.685	0.0466	0.0126	0	speech and language developmental delay due to hearing loss
ASD1045	speech tone high-pitched	B1	echolalia	C2018115	0.37	3.9515	3.685	0.0466	0.0126	0.0118
ASD1046	social interaction nonverbal behaviors limited or fleeting eye contact	A2	nonverbal communication	C4064031	0.63	3.9515	1.228	0.0466	0.0379	0
ASD1047	overlaps syndrome	E	intellectual developmental disorder	C0410000	0.23	3.9515	1.8423	0.0466	0.0253	0.0118	overlap syndrome | overlap syndrome | overlap syndrome | overlap syndromes | overlap syndrome | overlapping syndrome
ASD1048	difficulty walking on heels	A3	difficulties in making friends	C3551015	0.26	3.9515	3.685	0.0466	0.0126	0.0118
ASD1049	cognitive learning	E	intellectual developmental disorder	C0683267	0.35	3.9515	1.8423	0.0466	0.0253	0
ASD1050	disruptive vocalisation	B1	echolalia	C3697171	0.38	3.9515	1.8423	0.0466	0.0253	0	disruptive vocalization
ASD1051	cries in response to sound	B4	adverse response to specific sounds	C0585349	0.42	3.9515	1.8423	0.0466	0.0253	0	crying in response to sound
ASD1052	check intensity of lights daily	B4	visual fascination with lights	C0509381	0.52	3.9515	0.7366	0.0466	0.0632	0.0118
ASD1053	ability to interact with others	A1	failure to respond to social interactions	C0558182	0.37	3.9515	0.9209	0.0466	0.0506	0.0118	ability interact with others
ASD1054	aggression (rare)	B2	ritualized patterns of verbal behavior	C4012178	0.35	3.9515	3.685	0.0466	0	0
ASD1055	able to understand humour	A3	deficits in developing, maintaining, and understand relationships, ranging	C4274577	0.24	3.9515	3.685	0.0466	0	0	able to understand humor
ASD1056	merrf/melas overlap syndrome	A3	difficulties in sharing imaginative play	C3151970	0.21	3.9515	3.685	0.0466	0	0
ASD1057	loss of friend	A3	difficulties in making friends	C0850960	0.27	3.9515	3.685	0.0466	0.0126	0	loss (of);friend(s)
ASD1058	unable to resist obsessional thoughts	B3	preoccupation	C0424213	0.34	3.9515	1.228	0.0466	0.0379	0
ASD1059	other developmental speech or language disorder	E	intellectual developmental disorder	C0154633	0.54	3.9515	3.685	0.0466	0	0
ASD1060	irritation - emotion	A1	reduced sharing of emotions	C2700617	0.36	3.9515	0.7366	0.0466	0.0632	0.0118
ASD1061	provocative behavior	B2	ritualized patterns of nonverbal behavior	C0474403	0.47	3.9515	0.9209	0.0466	0.0506	0	provocative behavior | provocative behaviour
ASD1062	watching videos-dvds	B4	excessive touching of objects	C3842749	0.22	3.9515	3.685	0.0466	0.0126	0
ASD1063	social interaction skills	A1	failure to respond to social interactions	C0518605	0.48	3.9515	3.685	0.0466	0	0	social interaction skills
ASD1064	very poor expressive speech	B1	echolalia	C4014415	0.39	3.9515	3.685	0.0466	0.0126	0.0118
ASD1065	eye turn in response to sound	B4	visual fascination with movement	C0576934	0.38	3.9515	3.685	0.0466	0.0126	0	eyes turn in response to sound | eye turning in response to sound
ASD1066	22q13.3 deletion syndrome	E	intellectual disability	C1853490	0.41	3.9515	3.685	0.0466	0	0	deletion 22q13.3 syndrome | 22q13.3 deletion syndrome
ASD1067	aggressive behaviour	B2	ritualized patterns of nonverbal behavior	C0001807	0.51	3.929	1.6608	34.0203	23.6915	11.601	aggressive behavior | aggressive behaviour | aggressive behavior | aggressive behaviour | aggressive behaviors | aggressive behavior | behavior aggressive | aggressive behaviours | aggressive behaviors
ASD1068	expressed emotion	A1	reduced sharing of emotions	C0302826	0.5	3.8644	1.7995	0.4541	0.2528	0.1179	emotion, expressed | express emotion | expressed emotion | expressed emotions | emotions, expressed
ASD1069	peer relations	A1	social-emotional reciprocity	C0679972	0.4	3.7649	1.6694	0.4424	0.2655	0.1179	peer relations | peer relation
ASD1070	developmental delay (in some)	E	global developmental delay	C2748837	0.89	3.7416	2.0918	0.3959	0.1896	0.1061
ASD1071	anxiety disorder separation	E	intellectual developmental disorder	C0003477	0.35	3.715	1.0153	1.1294	1.1125	0.3065	anxiety disorder, separation | separation anxiety disorder | separation anxiety; disorder | anxiety separation disorder | separation anxiety disorder | separation anxiety disorder | disorder; separation anxiety | separation anxiety (disorder)
ASD1072	drastic upset	B2	extreme distress at small changes	C0743236	0.23	3.7128	2.1292	0.3493	0.1643	0.0943
ASD1073	behavior, choice	B2	ritualized patterns of verbal behavior	C0008300	0.43	3.708	1.2563	0.1746	0.1391	0.0472	choice behaviors | behaviors, choice | choice behavior | choice behavior
ASD1074	feeds self with difficulty	A3	difficulties in making friends	C0566418	0.38	3.6345	1.6241	0.5123	0.3161	0.1415	difficulty feeding self
ASD1075	delayed developmental milestones social	E	global developmental delay	C2164865	0.46	3.6243	1.4478	0.1281	0.0885	0.0354
ASD1076	language comprehension	A2	abnormalities in body language	C0233733	0.49	3.6243	0.9208	0.1281	0.1391	0.0354	language comprehension | comprehension language
ASD1077	rumination - thoughts	B1	echolalia	C0423985	0.3	3.6243	1.4478	0.1281	0.0885	0.0354
ASD1078	bursting sensation quality	B4	hyper-reactivity to sensory input	C0439818	0.3	3.6243	0.9208	0.1281	0.1391	0.0354
ASD1079	delayed ability to walk	A1	failure to initiate social interactions	C0241726	0.27	3.6243	2.5346	0.1281	0.0506	0.0354
ASD1080	immature behavior	A3	difficulties adjusting behavior	C0233513	0.44	3.6243	0.844	0.1281	0.1517	0.0354	immature behaviour
ASD1081	abnormal fear/anxiety-related behavior	B2	ritualized patterns of nonverbal behavior	C4018849	0.49	3.6243	2.0274	0.1281	0.0632	0.0354
ASD1082	syndrome; restless legs	B1	simple motor stereotypies	C0035258	0.25	3.5351	1.5552	1.5252	0.9861	0.4362	restless leg syndrome | restless legs; syndrome | restless legs syndrome | restless legs syndrome | syndrome, restless leg | restless leg syndrome | restless leg syndrome | syndrome restless legs | syndrome restless legs | restless leg syndrome | restless legs syndrome
ASD1083	poor communication	A2	lack of nonverbal communication	C3276616	0.6	3.5343	3.2958	0.2911	0.0885	0.0825
ASD1084	shakes	B2	eat same food	C0392703	0.17	3.5301	0.9351	0.7451	0.7965	0.2122
ASD1085	overlying behaviour	B2	ritualized patterns of nonverbal behavior	C0233536	0.36	3.5207	0.8926	0.3726	0.4172	0.1061	overlying behavior
ASD1086	blank, staring face while sleep walking	B4	visual fascination with movement	C0424280	0.36	3.5207	1.4753	0.3726	0.2528	0.1061
ASD1087	harmful thoughts	B3	preoccupation	C0438698	0.28	3.4664	0.805	0.4075	0.5057	0.1179
ASD1088	discomfort in social situations	A1	failure to initiate social interactions	C4061788	0.4	3.4604	1.6127	0.163	0.1011	0.0472
ASD1089	change in sleeping habits	B2	ritualized patterns of nonverbal behavior	C0680104	0.29	3.4604	1.6127	0.163	0.1011	0.0472
ASD1090	emotional outbursts	A1	reduced sharing of emotions	C0679475	0.41	3.459	1.1843	1.8512	1.5676	0.5423	emotional outburst | emotional outbursts
ASD1091	unusual change in behavior	B4	unusual interest in sensory aspects of the environment	C1997335	0.4	3.4584	2.1498	0.0815	0.0379	0.0236	unusual change in behaviour
ASD1092	emotional needs	A1	reduced sharing of emotions	C0870484	0.37	3.4584	2.1498	0.0815	0.0379	0.0236	emotional need | emotional needs | emotional needs
ASD1093	craving for non-food item	B3	preoccupation	C0558173	0.31	3.4584	6.4511	0.0815	0.0126	0.0236
ASD1094	sleep disturbances (in some patients)	B1	stereotyped motor movements	C4013447	0.29	3.4584	1.6122	0.0815	0.0506	0.0236	sleeping disturbances (in some patients)
ASD1095	writhing movements	B1	stereotyped motor movements	C0427090	0.53	3.4584	2.1498	0.0815	0.0379	0.0236
ASD1096	verbally threatening behavior	B2	ritualized patterns of verbal behavior	C0562575	0.47	3.4584	6.4511	0.0815	0.0126	0.0236	verbally threatening behaviour
ASD1097	unable to complete	A1	failure to initiate social interactions	C3842772	0.23	3.4584	1.6122	0.0815	0.0506	0.0236
ASD1098	disorder, blind-deaf	E	intellectual developmental disorder	C1955603	0.53	3.4584	1.6122	0.0815	0.0506	0.0236	deaf-blind disorders | blind deaf disorders | blind-deaf disorder | disorder, deaf-blind | blind-deaf disorders | deaf blind disorders | disorders, deaf-blind | deaf-blind disorder | disorders, blind-deaf
ASD1099	cognitive deficit in attention	A2	abnormalities in body language	C4076080	0.37	3.4584	0.8057	0.0815	0.1011	0.0236
ASD1100	stabbing self	B3	preoccupation	C0562719	0.26	3.4584	0.9209	0.0815	0.0885	0.0236
ASD1101	inconsolable crying	B2	ritualized patterns of nonverbal behavior	C1698479	0.31	3.4584	1.2896	0.0815	0.0632	0.0236	crying, inconsolable
ASD1102	therapy outcome measure impairment score	A2	deficits in understanding and use of gestures	C4273772	0.24	3.4584	0.5857	0.0815	0.1391	0.0236
ASD1103	gait change	B1	repetitive motor movements	C0744247	0.29	3.3623	2.6125	0.1979	0.0759	0.0589
ASD1104	reading difficulties	B2	difficulties with transitions	C0586742	0.43	3.3524	0.9789	1.1759	1.201	0.3537	difficulty reading | difficulty reading | difficulties reading
ASD1105	behavior, addictive	B2	ritualized patterns of verbal behavior	C0085281	0.4	3.3025	1.1892	0.4657	0.3919	0.1415	behaviors, addictive | addictive behavior | addictive behaviour | addictive behavior | addictive behavior | addictive behaviors | addictive behaviors | behavior addictive
ASD1106	emotional state	A1	reduced sharing of emotions	C0935620	0.42	3.2945	1.1514	0.1164	0.1011	0.0354	emotional states | emotional states
ASD1107	whispering	A3	difficulties in sharing imaginative play	C0234766	0.18	3.2945	1.5355	0.1164	0.0759	0.0354
ASD1108	seizure like activity episode shaking	B1	stereotyped motor movements	C0748597	0.31	3.2945	0.9209	0.1164	0.1264	0.0354
ASD1109	poor fine motor coordination	B1	repetitive motor movements	C1867864	0.37	3.2945	0.3168	0.1164	0.3666	0.0354
ASD1110	deficit in reading comprehension	A2	deficits in understanding and use of gestures	C1847616	0.41	3.2945	0.7672	0.1164	0.1517	0.0354	reading comprehension deficits
ASD1111	informal relationships with peers	A3	absence of interest in peers	C2371563	0.43	3.2945	1.5355	0.1164	0.0759	0.0354
ASD1112	hallucination visual auditory	B4	visual fascination with movement	C0740399	0.48	3.2834	1.3491	0.8849	0.6574	0.2712	auditory and visual hallucinations | visual auditory hallucinations | auditory and visual hallucinations
ASD1113	comprehension	B1	echolalia	C0162340	0.32	3.2414	1.2763	0.4191	0.3287	0.1297	comprehension
ASD1114	slow speech	B1	echolalia	C1859270	0.34	3.2129	1.1975	0.1514	0.1264	0.0472
ASD1115	facial weakness (in some)	A2	lack of facial expressions	C2748809	0.42	3.1682	0.9206	0.3726	0.4046	0.1179
ASD1116	word finding difficulty (disorder)	B1	echolalia	C0454643	0.35	3.1682	0.8663	0.3726	0.4298	0.1179
ASD1117	mitral valve prolapse syndrome	A1	abnormal social approach	C0026267	0.26	3.1682	1.9683	0.3726	0.1896	0.1179	mitral valve prolapse syndrome | mitral valve prolapse syndrome | mitral valve prolapse syndrome
ASD1118	defensive behavior	B2	ritualized patterns of nonverbal behavior	C0679190	0.47	3.1642	2.1071	0.1863	0.0885	0.0589
ASD1119	emotional reactions	A1	reduced sharing of emotions	C0221736	0.4	3.1247	1.0206	0.4774	0.4678	0.1533	emotional reaction | reaction emotional | emotional reaction | emotional reaction | reaction emotional
ASD1120	reward dependence behavior	A3	difficulties adjusting behavior	C0814100	0.41	3.1091	1.0665	0.2561	0.2402	0.0825
ASD1121	behavioural insomnia of childhood	B1	simple motor stereotypies	C1561701	0.33	3.0917	1.8828	0.6171	0.3287	0.2004	behavioral insomnia of childhood | behavioral insomnia of childhood | behavioral insomnia of childhood
ASD1122	apnea syndromes, sleep	E	intellectual disability	C0037315	0.27	3.0854	1.4354	2.5032	1.7573	0.8253	sleep apnea syndrome | sleep apnea syndrome | sleep apnea syndromes | sleep apnoea syndrome | sleep apnea syndrome | syndrome sleep apnoea | syndrome sleep apnea | sleep apnoea syndrome | apnea syndrome, sleep | sleep apnea syndromes | sleep apnea syndrome | sleep apnoea syndrome | sleep apnoea syndromes | sleep apnea syndromes
ASD1123	poor self-esteem (finding)	B3	preoccupation	C2945580	0.36	3.0791	0.8313	0.326	0.3919	0.1061
ASD1124	learning difficulties	B2	difficulties with transitions	C0424939	0.51	3.0773	0.9374	1.8628	1.9848	0.6131	learning difficulties | difficulty learning | difficulty learning | difficulties learning
ASD1125	impairment, visual	B4	visual fascination with movement	C3665347	0.59	3.0416	1.4482	1.3855	0.9608	0.4598	visual impairment | visual impairments | impairments, visual | visual impairment | impairment;visual | visual impairment | visual impairment
ASD1126	current difficulty with school subjects	B2	difficulties with transitions	C2136042	0.34	2.9716	1.0888	0.4541	0.4172	0.1533
ASD1127	finger rub not heard	B4	apparent indifference to pain	C2156819	0.19	2.9709	0.7525	0.4191	0.5563	0.1415
ASD1128	reading; developmental disorder	E	intellectual developmental disorder	C0920296	0.82	2.9674	0.5215	0.2445	0.4678	0.0825	disorder, developmental reading | developmental reading disorders | disorders, developmental reading | reading disorders, developmental | developmental reading disorder | reading disorder, developmental | developmental reading disorder | developmental reading disorder | reading disorder; developmental | developmental disorder; reading
ASD1129	special behavior symptom evaluation program	B2	ritualized patterns of verbal behavior	C1976747	0.38	2.9661	1.1514	0.1746	0.1517	0.0589
ASD1130	eating routine	B2	eat same food	C0392339	0.38	2.9661	1.0627	0.1746	0.1643	0.0589
ASD1131	interpersonal	A1	social-emotional reciprocity	C3476070	0.42	2.9654	0.5016	0.1397	0.2781	0.0472
ASD1132	modeling behavior	A3	difficulties adjusting behavior	C0683268	0.44	2.9654	0.7891	0.1397	0.177	0.0472	behavior models | modeling behavior | behavior model
ASD1133	difficulty making decisions	A3	difficulties in making friends	C0423908	0.5	2.9654	0.5256	0.1397	0.2655	0.0472
ASD1134	narrow	A1	reduced sharing of affect	C0333164	0.2	2.9654	1.1053	0.1397	0.1264	0.0472	narrowed | narrowing | narrow | narrows | narrowed | narrow | narrowing of | narrowing of
ASD1135	mixed behaviour and emotional disorder	B2	ritualized patterns of nonverbal behavior	C0233533	0.43	2.9647	0.6904	0.1048	0.1517	0.0354	behavior and emotional disorder, mixed | mixed behavior and emotional disorder
ASD1136	speech rate	B1	echolalia	C0871413	0.38	2.9647	0.487	0.1048	0.2149	0.0354	speech rate
ASD1137	motor restlessness	B1	simple motor stereotypies	C0700075	0.56	2.9647	0.5175	0.1048	0.2023	0.0354	motor restlessness
ASD1138	behavior, child	B2	ritualized patterns of verbal behavior	C0008065	0.46	2.9647	0.9209	0.1048	0.1138	0.0354	behavior child | child behavior | child behavior | behaviors child
ASD1139	dandy-walker syndrome	E	intellectual developmental disorder	C0010964	0.33	2.964	2.7641	0.0699	0.0253	0.0236	dandy syndrome walkers | dandy syndrome walker | syndrome dandy walker | dandy walker syndrome | dandy walkers syndrome | dandy-walker syndrome | dandy walker syndrome | dandy walker syndrome | dandy-walker syndrome | walker dandy syndrome | dandy - walker syndrome | dandies syndrome walker | dandy-walker syndrome
ASD1140	progressive symptoms	B1	repetitive motor movements	C0240807	0.26	2.964	0.6905	0.0699	0.1011	0.0236
ASD1141	developmental academic disability	E	intellectual developmental disorder	C1330966	0.57	2.964	5.5288	0.0699	0.0126	0.0236	academic disability, developmental | disabilities, developmental academic | developmental academic disabilities | disability, developmental academic | academic disabilities, developmental
ASD1142	hand tremor (in some patients)	B1	repetitive motor movements	C3807357	0.34	2.964	5.5288	0.0699	0	0.0236
ASD1143	difficulty with fine manipulative tasks	A2	deficits in understanding and use of gestures	C2128502	0.4	2.964	1.3817	0.0699	0.0506	0.0236
ASD1144	syndrome sicca	E	intellectual developmental disorder	C0086981	0.24	2.964	1.3817	0.0699	0.0506	0.0236	syndrome sicca | sicca syndrome | syndrome; sicca | sicca syndrome | sicca syndrome | sicca syndrome | sicca; syndrome | syndrome, sicca
ASD1145	hallucination, tactile	B4	visual fascination with movement	C0233767	0.36	2.964	0.9209	0.0699	0.0759	0.0236	tactile hallucination | tactile hallucination | tactile hallucinations | hallucinations, tactile | hallucinations, tactile | tactile hallucinations | hallucinations tactile | hallucination, tactile | hallucination tactile | tactile; hallucination | tactile hallucination | hallucination; tactile | tactile hallucinations
ASD1146	facial paralysis	A2	lack of facial expressions	C0015469	0.53	2.964	0.9209	0.0699	0.0759	0.0236	facial; paralysis | facial paralysis | paralysis; facial | paralysis facial | paralysis, facial | facial paralyses | paralyses, facial | facial paralysis | facial paralysis | paralysis facial
ASD1147	optimal change scores - difficulty	B2	difficulties with transitions	C3257947	0.38	2.964	5.5288	0.0699	0.0126	0.0236
ASD1148	food-protein induced enterocolitis syndrome	B2	eat same food	C4268599	0.37	2.964	5.5288	0.0699	0	0.0236	food protein-induced enterocolitis syndrome
ASD1149	obsessive-compulsive disorders and symptoms	B1	simple motor stereotypies	C2609239	0.3	2.964	0.7892	0.0699	0.0885	0.0236
ASD1150	original hair color	B4	visual fascination with lights	C2028329	0.26	2.964	2.7641	0.0699	0.0253	0.0236
ASD1151	fine motor task disruption	B1	repetitive motor movements	C4013589	0.46	2.964	0.9209	0.0699	0.0759	0.0236
ASD1152	behavior self-defeating	B2	ritualized patterns of verbal behavior	C0683311	0.55	2.964	1.3817	0.0699	0.0506	0.0236	self-defeating behavior | self defeating behavior
ASD1153	unable to walk (finding)	B1	stereotyped motor movements	C0560046	0.22	2.964	0.3943	0.0699	0.177	0.0236
ASD1154	social/emotional reciprocity lacks knowledge of appropriate social behavior	A1	social-emotional reciprocity	C4064023	0.6	2.9633	2.7635	0.0349	0	0
ASD1155	overlapping fingers (in some patients)	B1	repetitive motor movements	C4013236	0.22	2.9633	2.7635	0.0349	0.0126	0
ASD1156	associations (word)	B1	idiosyncratic phrases	C0237483	0.34	2.9633	2.7635	0.0349	0.0126	0	word associations
ASD1157	difficulty interpreting or responding to verbal/nonverbal communication	A2	nonverbal communication	C1948155	0.47	2.9633	2.7635	0.0349	0	0
ASD1158	saethre-chotzen syndrome	E	intellectual developmental disorder	C0175699	0.3	2.9633	0.9209	0.0349	0.0379	0	syndrome, saethre-chotzen | saethre chotzen syndrome | saethre-chotzen syndrome | saethre chotzen syndrome | saethre chotzen syndrome | saethre-chotzen syndrome | saethre-chotzen syndrome
ASD1159	strange and inexplicable behavior	B2	ritualized patterns of nonverbal behavior	C0476546	0.54	2.9633	2.7635	0.0349	0	0	strange+inexplicable behaviour | strange and inexplicable behaviour | strange+inexplicable behavior
ASD1160	loss of self-esteem	B3	preoccupation	C0424219	0.36	2.9633	0.4603	0.0349	0.0759	0	loss; self-esteem | loss of self-esteem | self-esteem; loss
ASD1161	school refusal	B2	insistence on sameness	C0395000	0.3	2.9633	2.7635	0.0349	0.0126	0.0118	school refusal | school refusal
ASD1162	psychosocial adaptive behavior: life change	B2	extreme distress at small changes	C0518201	0.29	2.9633	0.6906	0.0349	0.0506	0.0118
ASD1163	anarthria speech disorder	B1	echolalia	C0234517	0.49	2.9633	2.7635	0.0349	0.0126	0
ASD1164	participation, social	A1	abnormal social approach	C0814554	0.6	2.9633	2.7635	0.0349	0	0	social participation | social participation | social participation
ASD1165	triangular face	A2	lack of facial expressions	C1835884	0.29	2.9633	2.7635	0.0349	0	0.0118
ASD1166	alcohol; withdrawal syndrome	B1	simple motor stereotypies	C0236663	0.28	2.9633	0.6906	0.0349	0.0506	0.0118	withdrawal syndrome - alcohol | syndrome; alcohol withdrawal | alcohol syndrome withdrawal | alcohol withdrawal syndrome | alcohol withdrawal syndrome | alcohol syndromes withdrawal | alcohol withdrawal syndrome
ASD1167	kbg syndrome	E	intellectual developmental disorder	C0220687	0.33	2.9633	2.7635	0.0349	0	0	kbg syndrome
ASD1168	doll's head reflex	B1	stereotyped motor movements	C0234183	0.31	2.9633	2.7635	0.0349	0	0.0118
ASD1169	severe; interferes with many activities	A3	difficulties in sharing imaginative play	C4035410	0.2	2.9633	1.3816	0.0349	0.0253	0
ASD1170	intellectual disability (mental retardation in federal regulation)	E	intellectual disability	C3841613	0.78	2.9633	2.7635	0.0349	0	0
ASD1171	posture; abnormal	A1	abnormal social approach	C0231471	0.53	2.9633	0.6906	0.0349	0.0506	0	abnormal posture | abnormal posturing | abnormal posture | abnormal; posture | posture abnormal
ASD1172	crying out	B4	apparent indifference to pain	C3670533	0.23	2.9633	2.7635	0.0349	0.0126	0
ASD1173	children with autism spectrum disorders	E	intellectual developmental disorder	C3824699	0.45	2.9633	2.7635	0.0349	0	0
ASD1174	interim stress electrocardiogram pacemaker pacing too slowly	B1	repetitive motor movements	C2061812	0.24	2.9633	2.7635	0.0349	0.0126	0
ASD1175	hepatitis, drug-induced, idiosyncratic	B1	idiosyncratic phrases	C0238162	0.72	2.9633	2.7635	0.0349	0	0	hepatitis, idiosyncratic drug-induced
ASD1176	animal social behavior	A1	failure to respond to social interactions	C0679157	0.46	2.9633	2.7635	0.0349	0	0	social behavior in animals | animal social behavior
ASD1177	bleeder syndrome	E	intellectual developmental disorder	C0264520	0.21	2.9633	2.7635	0.0349	0.0126	0.0118
ASD1178	impaired heel-to-shin movement	B1	stereotyped motor movements	C2199254	0.45	2.9633	0.6906	0.0349	0.0506	0
ASD1179	lesion of face	A2	lack of facial expressions	C0743775	0.34	2.9633	0.9209	0.0349	0.0379	0	lesion face | face lesion | face lesion | lesions on the face | lesions on face | face lesions
ASD1180	motor clumsiness	B1	repetitive motor movements	C2673348	0.64	2.9633	0.5524	0.0349	0.0632	0
ASD1181	sense of hopelessness	B3	preoccupation	C1821129	0.37	2.9633	1.3816	0.0349	0.0253	0.0118
ASD1182	awareness of possible environmental change	B4	unusual interest in sensory aspects of the environment	C4061600	0.41	2.9633	1.3816	0.0349	0.0253	0
ASD1183	milestone: makes vowel sounds	B4	adverse response to specific sounds	C3250037	0.37	2.9633	0.9209	0.0349	0.0379	0
ASD1184	syndrome, nocturnal eating-drinking	B2	eat same food	C0752292	0.34	2.9633	2.7635	0.0349	0	0.0118	nocturnal eating-drinking syndrome | syndromes, nocturnal eating-drinking | nocturnal eating (drinking) syndrome | nocturnal eating-drinking syndromes | eating-drinking syndrome, nocturnal | nocturnal eating drinking syndrome | eating-drinking syndromes, nocturnal
ASD1185	oromotor dysfunction	A2	abnormalities in eye contact	C3281086	0.33	2.9633	2.7635	0.0349	0	0.0118
ASD1186	monotone speech	B1	echolalia	C2678421	0.39	2.9633	1.3816	0.0349	0.0253	0
ASD1187	harm avoidance behaviour	A3	difficulties adjusting behavior	C0564491	0.45	2.9633	1.3816	0.0349	0.0253	0.0118	harm avoidance behavior | harm-avoidance behavior
ASD1188	affective symptoms	A1	reduced sharing of emotions	C0001726	0.36	2.9633	1.3816	0.0349	0.0253	0.0118	affective symptom | symptom, affective | symptoms, affective
ASD1189	circling behavior	B2	ritualized patterns of nonverbal behavior	C3668948	0.38	2.9633	2.7635	0.0349	0	0
ASD1190	speech involuntary utterances	B1	echolalia	C2018033	0.51	2.9633	2.7635	0.0349	0	0
ASD1191	reading comprehension on par with verbal abilities	A2	poorly integrated verbal communication	C1855934	0.35	2.9633	1.3816	0.0349	0.0253	0
ASD1192	apraxic	B1	echolalia	C0234520	0.41	2.9633	2.7635	0.0349	0.0126	0
ASD1193	using protective head gear	B1	use of objects	C2188835	0.25	2.9633	1.3816	0.0349	0.0253	0	uses protective head gear
ASD1194	milestone: friendly or hostile/aggressive behavior	B2	ritualized patterns of nonverbal behavior	C2198641	0.37	2.9633	2.7635	0.0349	0	0
ASD1195	kenny caffey syndrome	E	intellectual developmental disorder	C0265291	0.24	2.9633	2.7635	0.0349	0.0126	0.0118	kenny-caffey syndrome | kenny-caffey syndrome | kenny-caffey syndrome | kenny caffey syndrome
ASD1196	emotional intelligence	A1	reduced sharing of emotions	C1510539	0.46	2.9633	1.3816	0.0349	0.0253	0	intelligence, emotional | emotional intelligence
ASD1197	ability to control aggression	A1	failure to respond to social interactions	C0562567	0.4	2.9633	2.7635	0.0349	0.0126	0
ASD1198	syndrome; fatigue	E	intellectual developmental disorder	C1406736	0.24	2.9633	2.7635	0.0349	0	0.0118	fatigue; syndrome | fatigue syndrome
ASD1199	severe manic bipolar i disorder without psychotic features	E	intellectual developmental disorder	C0236769	0.33	2.9633	2.7635	0.0349	0.0126	0
ASD1200	throws a ball	B4	visual fascination with movement	C0517102	0.25	2.9633	1.3816	0.0349	0.0253	0
ASD1201	developmental gerstmann's syndrome	E	intellectual developmental disorder	C0936244	0.58	2.9633	2.7635	0.0349	0.0126	0	developmental gerstmann syndrome | gerstmann's syndrome, developmental | gerstmann syndrome, developmental | developmental gerstmann's syndrome | syndrome, developmental gerstmann | developmental gerstmanns syndrome
ASD1202	loud thoughts	B3	preoccupation	C0423996	0.27	2.9633	2.7635	0.0349	0.0126	0
ASD1203	shows interest in toys	B1	lining up toys	C0517073	0.48	2.9633	2.7635	0.0349	0	0
ASD1204	head size	E	intellectual disability	C0424686	0.22	2.9633	2.7635	0.0349	0	0	head sized | head size | size of the head | size of head
ASD1205	blacks hair	B4	adverse response to specific textures	C0574767	0.18	2.9633	2.7635	0.0349	0	0	black hairs | black hair | black hair
ASD1206	learning; lack of (specific)	A2	lack of nonverbal communication	C1402282	0.48	2.9633	2.7635	0.0349	0	0
ASD1207	biting or picking at toenails	B4	excessive touching of objects	C2136127	0.28	2.9633	1.3816	0.0349	0.0253	0.0118
ASD1208	impairment psychosocial	A2	deficits in understanding and use of gestures	C0748071	0.37	2.9633	0.5524	0.0349	0.0632	0	psychosocial impairment | impairments psychosocial | psychosocial impairment
ASD1209	difficulty constructing things	A3	difficulties in making friends	C0580895	0.43	2.9633	0.6906	0.0349	0.0506	0.0118
ASD1210	severe speech impairment	B1	echolalia	C2080708	0.38	2.9633	2.7635	0.0349	0	0	severe speech impairment
ASD1211	loss of purposeful hand movements	B1	repetitive motor movements	C2678185	0.46	2.9633	1.3816	0.0349	0.0253	0
ASD1212	narrow face	A2	lack of facial expressions	C1837463	0.3	2.9633	2.7635	0.0349	0	0	narrow face
ASD1213	cold hands feet	B4	excessive touching of objects	C0857073	0.23	2.9633	2.7635	0.0349	0.0126	0	hands cold feet | cold hands & feet | cold feet hands | hand cold feet | cold hands & feet
ASD1214	social interaction impairment in nonverbal behaviors	A2	nonverbal communication	C4064038	0.61	2.9633	2.7635	0.0349	0	0
ASD1215	face rounded	A2	lack of facial expressions	C0239479	0.28	2.9633	2.7635	0.0349	0.0126	0	round face | face round | round face
ASD1216	tonic head extension	B1	stereotyped motor movements	C1838054	0.24	2.9633	1.3816	0.0349	0.0253	0
ASD1217	self-performance in walking during this episode	B1	repetitive motor movements	C1976769	0.26	2.9633	1.3816	0.0349	0.0253	0
ASD1218	heroin abuse	B2	ritualized patterns of verbal behavior	C0600241	0.19	2.9633	0.5524	0.0349	0.0632	0	abuse heroin | abuse, heroin | heroin abuse | heroin abuse
ASD1219	fair (qualifier)	B3	highly restricted interests	C2911689	0.17	2.9633	2.7635	0.0349	0	0
ASD1220	interacts with parent	B3	strong attachment	C1822048	0.16	2.9633	0.9209	0.0349	0.0379	0.0118
ASD1221	abnormal preoccupation tactile defensiveness	B3	preoccupation	C4067225	0.66	2.9633	2.7635	0.0349	0	0.0118
ASD1222	early childhood developmental disability	E	intellectual disability	C4274327	0.56	2.9633	2.7635	0.0349	0.0126	0
ASD1223	poor language and speech development	A2	abnormalities in body language	C2676166	0.44	2.9633	2.7635	0.0349	0.0126	0
ASD1224	dystonic posturing (in some patients)	B1	stereotyped motor movements	C4229452	0.41	2.9633	0.9209	0.0349	0.0379	0
ASD1225	difficulty hearing speech in large group settings	B1	echolalia	C1828062	0.37	2.9633	2.7635	0.0349	0	0	difficulty hearing speech in large group setting
ASD1226	speech limited to single word or no words	B1	idiosyncratic phrases	C1838026	0.4	2.9633	2.7635	0.0349	0	0
ASD1227	unable to communicate concerns to provider	A2	lack of nonverbal communication	C1948140	0.42	2.9633	2.7635	0.0349	0.0126	0
ASD1228	disorder, cyclothymic	E	intellectual developmental disorder	C0010598	0.48	2.9633	1.3816	0.0349	0.0253	0	cyclothymic; disorder | disorder; cyclothymic | cyclothymic disorder | disorder cyclothymic | disorders, cyclothymic | cyclothymic disorders | cyclothymic disorder | cyclothymic disorder | cyclothymic disorder | cyclothymic disorders
ASD1229	speech volume increased	B1	echolalia	C2018122	0.27	2.9633	1.3816	0.0349	0.0253	0
ASD1230	inappropriate insulin secretion (in some patients)	A1	failure to respond to social interactions	C4015006	0.28	2.9633	2.7635	0.0349	0	0.0118
ASD1231	noxious environmental stimuli	B4	unusual interest in sensory aspects of the environment	C4060721	0.39	2.9633	0.6906	0.0349	0.0506	0
ASD1232	verbal short-term memory performance	B2	ritualized patterns of verbal behavior	C0561741	0.45	2.9633	2.7635	0.0349	0.0126	0
ASD1233	epilepsy, unspecified, treatment resistant	A1	failure to respond to social interactions	C2712960	0.15	2.9633	2.7635	0.0349	0	0
ASD1234	difficulty gripping	A3	difficulties in sharing imaginative play	C0562129	0.36	2.9633	2.7635	0.0349	0	0
ASD1235	asperger's syndrome in children	E	intellectual developmental disorder	C3824790	0.34	2.9633	2.7635	0.0349	0	0
ASD1236	gait; spastic	B1	repetitive motor movements	C0231687	0.33	2.9633	2.7635	0.0349	0	0	gait spastic | gait spastic | spastic gait | gait spastic | gait, spastic | spastic gait | spastic gait | gait, spastic | spastic; gait | spastic gait
ASD1237	nonverbal (in some patients)	A2	nonverbal communication	C4011951	0.73	2.9633	2.7635	0.0349	0	0
ASD1238	routines/rituals insists on following routines	B2	inflexible adherence to routines	C4064178	0.44	2.9633	2.7635	0.0349	0.0126	0
ASD1239	inability to initiate purposeful behavior	A1	failure to initiate social interactions	C4062295	0.57	2.9633	2.7635	0.0349	0	0
ASD1240	tendency to walk on toes	B4	visual fascination with movement	C1839651	0.29	2.9633	0.9209	0.0349	0.0379	0.0118
ASD1241	visual impairment (patient a)	E	intellectual disability	C4227592	0.35	2.9633	1.3816	0.0349	0.0253	0.0118
ASD1242	loud cry	B4	visual fascination with lights	C2185952	0.23	2.9633	0.6906	0.0349	0.0506	0.0118
ASD1243	syndrome; concussion	E	intellectual developmental disorder	C1399624	0.24	2.9633	0.9209	0.0349	0.0379	0.0118	concussion; syndrome
ASD1244	smiles, laughs, squeals, imitates noise	B4	visual fascination with lights	C0517077	0.24	2.9633	2.7635	0.0349	0	0
ASD1245	redirected aggression	B2	ritualized patterns of verbal behavior	C1299956	0.31	2.9633	2.7635	0.0349	0.0126	0
ASD1246	difficulty performing required tasks	B2	difficulties with transitions	C4062092	0.38	2.9633	0.9209	0.0349	0.0379	0.0118
ASD1247	difficulty expectorating	B2	difficulties with transitions	C0566530	0.34	2.9633	1.3816	0.0349	0.0253	0.0118
ASD1248	behavioral instability	A3	difficulties adjusting behavior	C0741457	0.32	2.9633	2.7635	0.0349	0	0
ASD1249	impaired motor control, mild	B1	repetitive motor movements	C4013568	0.44	2.9633	2.7635	0.0349	0.0126	0
ASD1250	facial scratching	A2	lack of facial expressions	C4228608	0.39	2.9633	2.7635	0.0349	0	0
ASD1251	difficulty manipulating object	B1	use of objects	C0562183	0.57	2.9633	1.3816	0.0349	0.0253	0.0118	difficulty manipulating objects
ASD1252	crouched gait	B1	repetitive motor movements	C0427143	0.36	2.9633	1.3816	0.0349	0.0253	0	crouch gait | crouching gait | crouched gait | crouch gait
ASD1253	rapid cycling bipolar i disorder	E	intellectual developmental disorder	C2063820	0.34	2.9633	2.7635	0.0349	0.0126	0.0118	bipolar i disorder with rapid cycling
ASD1254	difficulty in establishing contact with others	A3	difficulties in making friends	C0517892	0.54	2.9633	1.3816	0.0349	0.0253	0
ASD1255	deficit in phonologic short-term memory	A2	deficits in understanding and use of gestures	C1847609	0.4	2.9633	0.1971	0.0349	0.177	0
ASD1256	skin; change	B2	extreme distress at small changes	C1399787	0.32	2.9633	2.7635	0.0349	0.0126	0.0118	change; skin | change (in);skin
ASD1257	animal aggressive behavior	B2	ritualized patterns of nonverbal behavior	C0679158	0.38	2.9633	2.7635	0.0349	0.0126	0.0118	animal aggressive behavior
ASD1258	unable to communicate thoughts	A2	nonverbal communication	C0566180	0.4	2.9633	2.7635	0.0349	0	0.0118
ASD1259	self mutilation (in some patients)	B3	preoccupation	C4011957	0.3	2.9633	2.7635	0.0349	0	0
ASD1260	lack of expected effectiveness	A2	lack of nonverbal communication	C2826201	0.34	2.9633	1.3816	0.0349	0.0253	0.0118
ASD1261	mental retardation (average iq 56)	E	intellectual disability	C1860291	0.62	2.9633	2.7635	0.0349	0.0126	0
ASD1262	speech disability	E	intellectual disability	C1834430	0.46	2.9633	1.3816	0.0349	0.0253	0
ASD1263	shakes, hands trembling	B1	repetitive motor movements	C3844003	0.32	2.9633	2.7635	0.0349	0.0126	0
ASD1264	poor verbal skills	A2	poorly integrated verbal communication	C0860102	0.5	2.9633	2.7635	0.0349	0.0126	0
ASD1265	repetitive complex twisting movements	B1	repetitive motor movements	C0562469	0.58	2.9633	0.9209	0.0349	0.0379	0
ASD1266	gait imbalance	B1	repetitive motor movements	C1836150	0.27	2.9633	2.7635	0.0349	0	0.0118
ASD1267	vertical nystagmus	B4	visual fascination with movement	C0271386	0.33	2.9633	2.7635	0.0349	0.0126	0.0118	nystagmus, vertical | vertical nystagmus | nystagmus, vertical
ASD1268	moderate global developmental delay	E	global developmental delay	C2237142	0.91	2.9633	2.7635	0.0349	0	0	global developmental delay, moderate
ASD1269	laron syndrome	E	intellectual developmental disorder	C0271568	0.25	2.9633	2.7635	0.0349	0	0	laron syndrome | laron syndrome | syndrome, laron
ASD1270	skill, coping	A2	nonverbal communication	C0086059	0.33	2.9633	0.9209	0.0349	0.0379	0.0118	coping skills | coping skill | skills, coping | coping skill | coping skills
ASD1271	kaufman syndrome	E	intellectual developmental disorder	C0543973	0.26	2.9633	2.7635	0.0349	0.0126	0	kaufman syndrome | kaufman's syndrome
ASD1272	borderline mental impairment	E	intellectual disability	C0948392	0.4	2.9633	0.9209	0.0349	0.0379	0
ASD1273	poor head control	A2	abnormalities in eye contact	C1836038	0.24	2.9633	2.7635	0.0349	0.0126	0
ASD1274	delayed fine motor development	E	global developmental delay	C4023681	0.43	2.9633	2.7635	0.0349	0.0126	0
ASD1275	language therapy receptive understand conversational speech	B1	echolalia	C2111220	0.45	2.9633	2.7635	0.0349	0	0
ASD1276	does initiate words	A1	failure to initiate social interactions	C0564231	0.3	2.9633	2.7635	0.0349	0.0126	0
ASD1277	characteristic of aggressive behavior	B2	ritualized patterns of nonverbal behavior	C1285662	0.42	2.9633	2.7635	0.0349	0.0126	0.0118	characteristic of aggressive behaviour
ASD1278	neurodevelopmental impairment (early-onset form)	E	global developmental delay	C1970828	0.45	2.9633	2.7635	0.0349	0	0
ASD1279	demonstrated behavior stereotypy (automatic behavior)	B2	ritualized patterns of verbal behavior	C2165336	0.46	2.9633	2.7635	0.0349	0.0126	0.0118
ASD1280	putti's syndrome	E	intellectual developmental disorder	C0263893	0.24	2.9633	2.7635	0.0349	0	0	putti syndrome
ASD1281	safety behaviour	B2	ritualized patterns of verbal behavior	C1321226	0.4	2.9633	2.7635	0.0349	0.0126	0	safety behavior
ASD1282	squeaky cry (rare)	B4	visual fascination with lights	C4012444	0.2	2.9633	2.7635	0.0349	0.0126	0
ASD1283	difficulty performing normal routines	B2	inflexible adherence to routines	C0237368	0.49	2.9633	2.7635	0.0349	0.0126	0.0118
ASD1284	inappropriate speech	B1	echolalia	C1168248	0.41	2.9633	2.7635	0.0349	0.0126	0.0118
ASD1285	prenatal complications	E	intellectual developmental disorder	C4060931	0.22	2.9633	2.7635	0.0349	0	0
ASD1286	difficulty initiating conversation	A1	failure of normal back-and-forth conversation	C0566069	0.58	2.9633	2.7635	0.0349	0	0
ASD1287	impulsive behavior resulting in careless errors or omissions	B1	echolalia	C2048444	0.38	2.9633	0.4603	0.0349	0.0759	0
ASD1288	difficulty managing time	A3	difficulties in making friends	C0563499	0.39	2.9633	1.3816	0.0349	0.0253	0.0118
ASD1289	display interest in the patient	B4	unusual interest in sensory aspects of the environment	C0510407	0.45	2.9633	2.7635	0.0349	0	0
ASD1290	parent-child relationships	A1	social-emotional reciprocity	C0030542	0.4	2.9633	2.7635	0.0349	0.0126	0	parent-child relationships | child-parent relationships | parent-child relationship | relationship parent child | relationships, parent-child | child parent relationship | relationships, parent child | parent child relationships | relationship, parent-child | relationship, parent child | child relationships, parent | parent child relationship | parent child relationships | child relationship, par…
ASD1291	producing messages in formal sign language	A2	abnormalities in body language	C2371353	0.4	2.9633	2.7635	0.0349	0	0
ASD1292	finding relating to aggressive behavior	A1	failure to respond to social interactions	C0562566	0.39	2.9633	1.3816	0.0349	0.0253	0	finding relating to aggressive behaviour
ASD1293	increased hair growth (finding)	B4	excessive smelling	C0232410	0.21	2.9633	2.7635	0.0349	0.0126	0.0118
ASD1294	catatonic behavior	B2	ritualized patterns of nonverbal behavior	C1866988	0.48	2.9633	2.7635	0.0349	0	0
ASD1295	repetitive complex twisting movements of fingers	B1	repetitive motor movements	C0562470	0.51	2.9633	2.7635	0.0349	0.0126	0
ASD1296	moderate difficulty	B2	difficulties with transitions	C3843247	0.42	2.9633	2.7635	0.0349	0	0
ASD1297	birth; difficult	B2	difficulties with transitions	C0743013	0.2	2.9633	2.7635	0.0349	0.0126	0	difficult; birth
ASD1298	autism with high cognitive abilities	E	intellectual developmental disorder	C4025832	0.46	2.9633	0.9209	0.0349	0.0379	0
ASD1299	steinberg thumb sign	B1	echolalia	C0231677	0.19	2.9633	2.7635	0.0349	0	0.0118
ASD1300	change; vascular	B2	extreme distress at small changes	C1410790	0.32	2.9633	2.7635	0.0349	0.0126	0	vascular; change
ASD1301	difficulty forming sentences	B1	idiosyncratic phrases	C4062237	0.43	2.9633	0.6906	0.0349	0.0506	0.0118
ASD1302	pelvic congestion syndrome	B4	hyporeactivity to sensory input	C0152078	0.2	2.9633	1.3816	0.0349	0.0253	0.0118	pelvic congestion syndrome | congestion pelvic syndrome
ASD1303	impaired manual dexterity	B1	repetitive motor movements	C1853712	0.35	2.9633	2.7635	0.0349	0	0.0118
ASD1304	receptive language learning disability	E	intellectual disability	C2169672	0.53	2.9633	2.7635	0.0349	0	0
ASD1305	progressive language deterioration	A2	abnormalities in body language	C1843793	0.41	2.9633	2.7635	0.0349	0	0
ASD1306	difficulty using decision-making strategies	A3	difficulties in making friends	C0582561	0.4	2.9633	0.9209	0.0349	0.0379	0.0118	difficulty using decision making strategies
ASD1307	ability to use phonological processes	A2	deficits in understanding and use of gestures	C0564097	0.41	2.9633	0.6906	0.0349	0.0506	0
ASD1308	behavior and socialization disturbances	B2	ritualized patterns of nonverbal behavior	C0852548	0.43	2.9633	2.7635	0.0349	0.0126	0	behaviour and socialisation disturbances
ASD1309	hypothalamic dysfunction syndrome	A2	abnormalities in body language	C0751230	0.31	2.9633	2.7635	0.0349	0.0126	0.0118	hypothalamic dysfunction syndromes | dysfunction syndromes, hypothalamic | dysfunction syndrome, hypothalamic | syndromes, hypothalamic dysfunction | syndrome, hypothalamic dysfunction
ASD1310	reception of gestural language	A2	abnormalities in body language	C2371933	0.49	2.9633	2.7635	0.0349	0.0126	0
ASD1311	social disorder	A1	abnormal social approach	C0850782	0.53	2.9633	2.7635	0.0349	0	0	disorder;social | disorder social | disorders social
ASD1312	kleine-levin syndrome	E	intellectual developmental disorder	C0206085	0.36	2.9633	0.9209	0.0349	0.0379	0	kleine-levin syndrome | kleine levin syndrome | kleine levin syndrome | kleine levin syndrome | kleine-levin syndrome | kleine-levin syndrome | syndrome, kleine-levin
ASD1313	repetitive spinning of objects	B1	use of objects	C0562463	0.59	2.9633	2.7635	0.0349	0	0
ASD1314	dump syndrome	B1	echolalia	C0013288	0.24	2.9633	2.7635	0.0349	0.0126	0	dumping syndromes | syndrome dumping | syndrome; dumping | dumping; syndrome | dumping syndrome | dumping syndrome | dumping syndrome | dumping syndrome | syndromes, dumping | syndrome, dumping
ASD1315	difficulty in toe walking	A3	difficulties in making friends	C1850809	0.34	2.9633	1.3816	0.0349	0.0253	0
ASD1316	hearing abnormality	A2	abnormalities in body language	C4025860	0.33	2.9633	1.3816	0.0349	0.0253	0
ASD1317	spoken word recognition deficit	A2	abnormalities in body language	C4072928	0.35	2.9633	1.3816	0.0349	0.0253	0
ASD1318	lice in hair	B1	simple motor stereotypies	C2168807	0.18	2.9633	1.3816	0.0349	0.0253	0
ASD1319	ability to comprehend	A2	deficits in understanding and use of gestures	C1273101	0.28	2.9633	2.7635	0.0349	0.0126	0
ASD1320	separate triphalangeal thumb (in some patients)	B1	echolalia	C1861358	0.23	2.9633	1.3816	0.0349	0.0253	0
ASD1321	specific learning disorder, with impairment in reading	E	intellectual developmental disorder	C4237420	0.35	2.9633	0.6906	0.0349	0.0506	0	specific learning disorder, with impairment in reading
ASD1322	communication: expressive	A2	nonverbal communication	C1822403	0.31	2.9633	2.7635	0.0349	0	0
ASD1323	swallowing small object	B4	excessive touching of objects	C2038597	0.48	2.9633	2.7635	0.0349	0.0126	0.0118
ASD1324	demonstrated behavior head turning	B2	ritualized patterns of nonverbal behavior	C2165327	0.37	2.9633	2.7635	0.0349	0	0	the behavior demonstrated head turning
ASD1325	constantly crying	B2	ritualized patterns of nonverbal behavior	C0558077	0.25	2.9633	2.7635	0.0349	0	0.0118
ASD1326	thinking reduced	B2	rigid thinking patterns	C0858605	0.54	2.9633	2.7635	0.0349	0	0
ASD1327	staphylococcal scalded skin syndrome	A2	abnormalities in body language	C0038165	0.22	2.9633	2.7635	0.0349	0	0.0118	syndrome, staphylococcal scalded-skin | syndromes, staphylococcal scalded-skin | staphylococcal scalded skin syndrome | (staphylococcal) scalded skin syndrome | scalded skin syndrome, staphylococcal | staphylococcal scalded skin syndrome | staphylococcal scalded-skin syndrome | staphylococcal scalded-skin syndromes | scalded-skin syndromes, staphylococcal | scalded-skin syndrome, staphylococcal
ASD1328	mixed specific developmental disorders	E	intellectual developmental disorder	C0494428	0.63	2.9633	0.6906	0.0349	0.0506	0	mixed specific developmental disorder
ASD1329	sensory discomfort	B4	hyper-reactivity to sensory input	C0234215	0.46	2.9633	2.7635	0.0349	0.0126	0	sensory discomfort
ASD1330	moderate expressive language delay	E	global developmental delay	C3532933	0.48	2.9633	0.6906	0.0349	0.0506	0
ASD1331	carbohydrate intolerance	B4	adverse response to specific textures	C1401162	0.2	2.9633	2.7635	0.0349	0	0	carbohydrate; intolerance | intolerance; carbohydrate
ASD1332	ent surgical result speech worsened	B1	echolalia	C2137067	0.31	2.9633	2.7635	0.0349	0	0.0118
ASD1333	mood disorder; medical condition	B1	echolalia	C1410011	0.29	2.9633	0.276	0.0349	0.1264	0
ASD1334	slow; behavior	B2	ritualized patterns of nonverbal behavior	C1398206	0.54	2.9633	2.7635	0.0349	0	0.0118	behavior; slow
ASD1335	motor coordination or function; developmental disorder	E	intellectual developmental disorder	C1404370	0.59	2.9633	2.7635	0.0349	0	0	developmental disorder; motor coordination or function
ASD1336	impairment of gross and fine motor coordination	A2	deficits in understanding and use of gestures	C3280825	0.36	2.9633	0.6906	0.0349	0.0506	0
ASD1337	slow gait	B1	repetitive motor movements	C1851908	0.33	2.9633	0.6906	0.0349	0.0506	0
ASD1338	developmental delay, mild to severe	E	global developmental delay	C2673867	0.89	2.9633	2.7635	0.0349	0.0126	0	developmental delay (mild-severe)
ASD1339	charcots gait	B1	repetitive motor movements	C0231693	0.34	2.9633	2.7635	0.0349	0.0126	0	gait, charcot's | charcot gait | gait, charcot | charcot's gait | charcot gaits | charcot gait | charcot's gait | gaits, charcot
ASD1340	partington x-linked mental retardation syndrome	E	intellectual disability	C0796250	0.56	2.9633	2.7635	0.0349	0.0126	0	partington x-linked mental retardation syndrome | partington x-linked mental retardation syndrome
ASD1341	mild distal sensory impairment (in some)	B4	unusual interest in sensory aspects of the environment	C3151734	0.29	2.9633	2.7635	0.0349	0.0126	0.0118
ASD1342	medication dose changed	B2	extreme distress at small changes	C1608430	0.26	2.9633	1.3816	0.0349	0.0253	0	change in medication/dose
ASD1343	phenotype, antley-bixler syndrome	E	intellectual developmental disorder	C2350233	0.32	2.9633	2.7635	0.0349	0	0	syndrome phenotype, antley-bixler | antley-bixler syndrome phenotype | antley bixler syndrome phenotype
ASD1344	merrf syndrome	E	intellectual developmental disorder	C0162672	0.28	2.9633	2.7635	0.0349	0	0	syndrome, merrf | merrf syndrome | merrf syndrome | merrf syndrome
ASD1345	thought and thinking	B2	rigid thinking patterns	C3825596	0.51	2.9633	1.3816	0.0349	0.0253	0.0118
ASD1346	minimal hair growth	B3	strong attachment	C1970699	0.14	2.9633	1.3816	0.0349	0.0253	0.0118
ASD1347	weak eyes	A2	abnormalities in eye contact	C0743738	0.32	2.9633	2.7635	0.0349	0	0	eye weak | weak eye
ASD1348	baraitser brett piesowicz syndrome	E	intellectual developmental disorder	C2931662	0.25	2.9633	1.3816	0.0349	0.0253	0
ASD1349	behavioral / psychiatric disorder	E	intellectual developmental disorder	C3841734	0.37	2.9633	0.9209	0.0349	0.0379	0.0118
ASD1350	breathy voice quality	B1	echolalia	C0559307	0.25	2.9633	0.9209	0.0349	0.0379	0
ASD1351	wandering behavior	B2	ritualized patterns of verbal behavior	C0871597	0.42	2.9633	2.7635	0.0349	0	0	behavior, wandering
ASD1352	food preferences in children	B2	eat same food	C3824898	0.39	2.9633	2.7635	0.0349	0	0
ASD1353	dark brown hair	B4	unusual interest in sensory aspects of the environment	C1274639	0.14	2.9633	2.7635	0.0349	0.0126	0
ASD1354	restlessness, agitation, crying under stress	B2	extreme distress at small changes	C1848961	0.24	2.9633	2.7635	0.0349	0	0
ASD1355	nonverbal meaning	A2	nonverbal communication	C0871989	0.66	2.9633	1.3816	0.0349	0.0253	0
ASD1356	loss of fine motor skills	B1	repetitive motor movements	C1868513	0.38	2.9633	2.7635	0.0349	0.0126	0
ASD1357	harsh cry	B2	extreme distress at small changes	C2029358	0.22	2.9633	2.7635	0.0349	0.0126	0
ASD1358	difficulty imitating forms of communication	A2	nonverbal communication	C0566237	0.47	2.9633	2.7635	0.0349	0	0
ASD1359	washes face	A2	lack of facial expressions	C1821635	0.28	2.9633	2.7635	0.0349	0	0.0118
ASD1360	crying or tearfulness	B4	apparent indifference to pain	C1717727	0.28	2.9633	2.7635	0.0349	0.0126	0.0118
ASD1361	effective communication	A2	nonverbal communication	C1998720	0.58	2.9633	2.7635	0.0349	0.0126	0.0118	communication effective | effective communication | effective communication
ASD1362	functional limitations in expressive and receptive language	A2	abnormalities in body language	C4065054	0.45	2.9633	2.7635	0.0349	0.0126	0
ASD1363	emanuel syndrome	E	intellectual developmental disorder	C1836929	0.29	2.9633	1.3816	0.0349	0.0253	0	emanuel syndrome
ASD1364	unspecified communication disorder	A2	nonverbal communication	C4237460	0.45	2.9633	2.7635	0.0349	0	0
ASD1365	monocular exotropia of left eye	B4	visual fascination with lights	C2020521	0.32	2.9633	2.7635	0.0349	0	0	monocular exotropia, left eye
ASD1366	atypical pervasive developmental disorder	E	intellectual developmental disorder	C2062758	0.66	2.9633	2.7635	0.0349	0	0
ASD1367	excessive chewing/mouthing behaviors	A3	difficulties adjusting behavior	C1862920	0.42	2.9633	2.7635	0.0349	0	0
ASD1368	communication impairment no verbal language	A2	nonverbal communication	C4065873	0.63	2.9633	2.7635	0.0349	0	0
ASD1369	mental retardation (profound)	E	intellectual disability	C0020796	0.67	2.9633	2.7635	0.0349	0	0	profound mental retardation | profound mental retardation | mental retardation, profound | profound mental retardation
ASD1370	childhood tic disorder	E	intellectual developmental disorder	C0751553	0.37	2.9633	0.6906	0.0349	0.0506	0	tic disorder, childhood | tic disorders, childhood | childhood tic disorders
ASD1371	abnormal preoccupation obsessions	B3	preoccupation	C4067230	0.76	2.9633	2.7635	0.0349	0.0126	0.0118
ASD1372	changes feeding in response to sound	B4	adverse response to specific sounds	C0576937	0.41	2.9633	2.7635	0.0349	0	0	change in feeding in response to sound
ASD1373	non-purposeful arm movements, choreoathetoid-like	B1	repetitive motor movements	C1836834	0.34	2.9633	2.7635	0.0349	0.0126	0.0118
ASD1374	pulling other person's hair	B4	excessive touching of objects	C0562591	0.25	2.9633	2.7635	0.0349	0	0
ASD1375	head lump	B1	lining up toys	C0581297	0.23	2.9633	2.7635	0.0349	0.0126	0	lump head | head lumps | lump on head | lump on head
ASD1376	personal behavior	B2	ritualized patterns of verbal behavior	C1519022	0.46	2.9633	0.9209	0.0349	0.0379	0
ASD1377	hand dominance - throwing a ball	B1	repetitive motor movements	C2734034	0.32	2.9633	1.3816	0.0349	0.0253	0.0118
ASD1378	screaming intermittently	B1	echolalia	C3670531	0.3	2.9633	1.3816	0.0349	0.0253	0
ASD1379	autistic youth	E	intellectual developmental disorder	C3825089	0.43	2.9633	2.7635	0.0349	0	0
ASD1380	impulse disorders	E	intellectual developmental disorder	C1400433	0.48	2.9633	0.9209	0.0349	0.0379	0	impulse; disorder | disorder; impulse
ASD1381	speech pauses	B1	echolalia	C0871411	0.39	2.9633	2.7635	0.0349	0.0126	0
ASD1382	behavioral change	A3	difficulties adjusting behavior	C0542299	0.34	2.953	1.8779	5.4372	2.9709	1.9099	behavioral change | behavioral changes | behavioral changes | behavioral change
ASD1383	easily upset	A2	abnormalities in eye contact	C0558219	0.19	2.9232	1.1219	0.652	0.5815	0.224
ASD1384	inappropriate sexual behavior	B2	ritualized patterns of verbal behavior	C0474420	0.43	2.9114	1.7354	0.5472	0.3161	0.1886	inappropriate sexual behaviour
ASD1385	unsteady gait	B1	repetitive motor movements	C0231686	0.25	2.888	1.4031	0.4075	0.2908	0.1415	gait unsteady | unsteady gait | gait, unsteady | gait, unsteady | gait unsteady | unsteady gait | gait unsteady
ASD1386	caregiver difficulty providing cognitive learning experiences	A3	difficulties in making friends	C1827897	0.37	2.8799	1.1795	0.3726	0.3161	0.1297
ASD1387	kicks a ball	B1	stereotyped motor movements	C0517101	0.3	2.8702	1.1132	0.3376	0.3034	0.1179	kicks a ball
ASD1388	hallucination auditory	B1	echolalia	C0233762	0.35	2.8562	1.1295	1.2691	1.1252	0.448	hallucination; auditory | hallucination auditory | hallucinations, auditory | auditory hallucinations | hallucination auditory | auditory hallucination | auditory hallucination | hallucinations auditory | auditory hallucinations | auditory hallucinations | hallucinations, auditory | auditory; hallucination | auditory hallucination | auditory hallucination | hallucination, auditory | hallucination…
ASD1389	tapered fingers (patient a)	B1	repetitive motor movements	C4228523	0.18	2.8441	1.1772	0.2678	0.2276	0.0943
ASD1390	abstract thinking ability	B2	rigid thinking patterns	C0459920	0.41	2.8441	1.1772	0.2678	0.2276	0.0943
ASD1391	behavior positively reinforced	B2	ritualized patterns of verbal behavior	C0562440	0.37	2.8331	0.6674	1.0944	1.6308	0.3891	behaviour positively reinforced
ASD1392	recent weight loss in pounds	B2	eat same food	C2169623	0.24	2.8301	0.9956	0.4657	0.4678	0.1651
ASD1393	inappropriate	B3	excessively perseverative interest	C1548788	0.26	2.8258	1.8439	0.2329	0.1264	0.0825
ASD1394	syndrome viral	E	intellectual developmental disorder	C0042740	0.24	2.8258	1.8439	0.2329	0.1264	0.0825	viral syndrome | viral syndrome | viral; syndrome | viral syndrome | syndromes viral | syndrome; viral
ASD1395	ablepharon-macrostomia syndrome	E	intellectual developmental disorder	C1860224	0.3	2.7709	0.7807	0.326	0.4172	0.1179	ablepharon macrostomia syndrome | ablepharon-macrostomia syndrome
ASD1396	feeding intolerance	B1	simple motor stereotypies	C1820738	0.21	2.768	0.8593	0.163	0.1896	0.0589	feeding intolerance
ASD1397	laxities, joint	A2	abnormalities in body language	C0086437	0.2	2.742	1.8454	0.4191	0.2276	0.1533	joint laxity | joint laxity | laxity, joint | joint laxity | joint laxities
ASD1398	distress respiratory syndrome newborn	B2	extreme distress at small changes	C0035220	0.33	2.7179	0.9208	0.1281	0.1391	0.0472	newborn respiratory distress syndrome | respiratory distress syndrome of newborn | syndrome respiratory distress newborn | respiratory distress syndrome in newborn | respiratory distress syndrome newborn | respiratory distress syndrome of newborn | respiratory distress syndrome in the newborn | syndrome respiratory distress newborn | respiratory distress syndrome in the newborn | respiratory dist…
ASD1399	tonic clonic movements	B1	stereotyped motor movements	C0919909	0.47	2.7179	1.1258	0.1281	0.1138	0.0472
ASD1400	sleep talking	A1	failure of normal back-and-forth conversation	C0542313	0.31	2.7179	1.2666	0.1281	0.1011	0.0472	sleep talk | talking, sleep | sleep talking | sleep talking | sleep talking
ASD1401	trichohepatoenteric syndrome	E	intellectual developmental disorder	C1857276	0.21	2.7179	1.0131	0.1281	0.1264	0.0472	trichohepatoenteric syndrome
ASD1402	fetal alcohol syndrome	E	intellectual developmental disorder	C0015923	0.36	2.6992	1.2567	0.3493	0.2781	0.1297	fetal alcohol syndrome | syndrome, fetal alcohol | foetal alcohol syndrome | alcohol; syndrome, fetal | foetal alcohol syndrome | foetal alcohol syndrome | alcohol fetal syndrome | fetal alcohol syndrome | fetal alcohol syndrome
ASD1403	suicidal intent	B3	preoccupation	C0582496	0.23	2.6842	0.8329	0.2212	0.2655	0.0825	suicidal intent | suicidal intent | intent suicidal
ASD1404	most times	A3	difficulties in making friends	C3828954	0.22	2.6842	0.972	0.2212	0.2276	0.0825	most of time | most of the time | most of the time
ASD1405	abnormal	A1	abnormal social approach	C0205161	0.53	2.655	1.9221	1.304	0.6827	0.4952	abnormal | abnormal
ASD1406	emotional stability:behavior	A1	reduced sharing of emotions	C0946050	0.46	2.6426	1.1342	0.5589	0.493	0.2122	emotional stability behavior
ASD1407	self-esteem	B3	preoccupation	C0036597	0.37	2.6372	0.7782	1.2341	1.5803	0.4716	self esteem | self esteems | self-esteem | esteem, self | self-esteem | self esteem
ASD1408	responsible behavior	A3	difficulties adjusting behavior	C0679165	0.42	2.6365	1.4744	0.1863	0.1264	0.0707
ASD1409	facial paresis	A2	lack of facial expressions	C0427055	0.53	2.6365	2.1071	0.1863	0.0885	0.0707	facial paresis | paresis, facial | pareses, facial | facial paresis
ASD1410	swell joint	B1	repetitive motor movements	C0152031	0.22	2.635	7.3735	0.0931	0.0126	0.0354	swollen joint | swollen joints | swelling joint | joint swelling | swollen joint | swelling, joint | joints swollen | swelling of joint | swollen;joint(s) | joint swelling | swollen joints | joint swollen | swollen joints | joints swelling | joint swelling | swollen joint | joint swelling
ASD1411	dystonia disorder	E	intellectual developmental disorder	C0393593	0.42	2.635	1.0526	0.0931	0.0885	0.0354	dystonia disorders | dystonia disorder | dystonia (disorder)
ASD1412	participation in curricular school activities	A3	absence of interest in peers	C1821965	0.27	2.635	1.8427	0.0931	0.0506	0.0354
ASD1413	limited memory, attention, language	A2	abnormalities in body language	C1846040	0.46	2.635	0.7365	0.0931	0.1264	0.0354
ASD1414	manic disorders	E	intellectual developmental disorder	C0024713	0.48	2.635	0.7365	0.0931	0.1264	0.0354	disorder; manic | manic disorders | manic disorder | disorder, manic | manic disorder | manic; disorder | manic disorder
ASD1415	emotional immaturity	A1	reduced sharing of emotions	C0233455	0.36	2.635	1.2281	0.0931	0.0759	0.0354	emotional immaturity | immaturity (emotional)
ASD1416	blue color	B4	visual fascination with lights	C1260957	0.25	2.6226	1.3386	0.5239	0.3919	0.2004	blue color | blue colored | blue colour | color blue | blue colour
ASD1417	spelling difficulty	B1	echolalia	C0679451	0.36	2.57	0.5435	0.1514	0.2781	0.0589	difficulty in spelling
ASD1418	avoidant restrictive food intake disorder	B2	eat same food	C3840121	0.38	2.57	0.4981	0.1514	0.3034	0.0589	avoidant restrictive food intake disorder | avoidant/restrictive food intake disorder | avoidant / restrictive food intake disorder
ASD1419	uncooperative behavior	B2	ritualized patterns of nonverbal behavior	C0424350	0.51	2.57	0.2247	0.1514	0.67	0.0589	uncooperative behavior | uncooperative behaviour
ASD1420	behaviour ignored	B2	ritualized patterns of nonverbal behavior	C0562438	0.43	2.5426	1.5081	0.2096	0.1391	0.0825	behavior ignored
ASD1421	attention-seeking behavior	B2	ritualized patterns of nonverbal behavior	C0474408	0.56	2.5426	2.371	0.2096	0.0885	0.0825	attention-seeking behavior | attention seeking behaviour | attention seeking behavior | attention-seeking behaviour | attention seeking behavior
ASD1422	abuse, alcohol	B4	apparent indifference to pain	C0085762	0.24	2.4731	0.6212	0.2911	0.4678	0.1179	alcohol abuse | alcohol; abuse | alcohol abuses | alcohol abuse | abuses alcohol | alcohol abuse | alcohol abuse | abuse; alcohol
ASD1423	play	A3	difficulties in sharing imaginative play	C0032214	0.54	2.4731	0.9207	0.2911	0.3161	0.1179	plays | play | plays | playing
ASD1424	williams syndrome	E	intellectual developmental disorder	C0175702	0.37	2.4723	1.676	0.2329	0.1391	0.0943	williams' syndrome | williams syndrome | williams syndrome | williams syndrome | syndrome, williams | williams' syndrome | syndrome williams
ASD1425	excessive crying	B4	excessive smelling	C0438697	0.59	2.4706	1.5355	0.1164	0.0759	0.0472	crying excessive | excessive;crying | crying, excessive
ASD1426	difficulty verbalizing	B2	difficulties with transitions	C4062232	0.38	2.4706	0.9209	0.1164	0.1264	0.0472
ASD1427	chunks	B1	echolalia	C0679054	0.43	2.4706	1.316	0.1164	0.0885	0.0472	chunk | chunking | chunking
ASD1428	maintain a consistent routine	B2	inflexible adherence to routines	C0512758	0.22	2.4706	0.837	0.1164	0.1391	0.0472
ASD1429	eating habit change	B2	eat same food	C0680105	0.36	2.4706	0.7081	0.1164	0.1643	0.0472	change in eating habits
ASD1430	violent thoughts	B2	rigid thinking patterns	C0235099	0.32	2.4697	1.5352	0.0582	0.0379	0.0236	violent thoughts | violent thoughts
ASD1431	added respiratory sounds	B4	adverse response to specific sounds	C0425542	0.4	2.4697	0.7673	0.0582	0.0759	0.0236
ASD1432	handwashing	B2	inflexible adherence to routines	C0018581	0.29	2.4697	0.5753	0.0582	0.1011	0.0236	handwashing | handwash
ASD1433	use of treadmill	B1	use of objects	C0204014	0.5	2.4697	1.5352	0.0582	0.0379	0.0236	use of treadmill | treadmill, use of | treadmill use | using treadmill
ASD1434	roberts-sc phocomelia syndrome	E	intellectual developmental disorder	C0392475	0.28	2.4697	1.5352	0.0582	0.0379	0.0236	roberts-sc phocomelia syndrome | roberts-sc phocomelia syndrome
ASD1435	illogical thought	B2	rigid thinking patterns	C0233637	0.57	2.4697	2.3031	0.0582	0.0253	0.0236	illogical thinking
ASD1436	language barrier english understanding limited	A2	abnormalities in body language	C0745634	0.4	2.4697	2.3031	0.0582	0.0253	0.0236
ASD1437	extracurricular activities	A3	difficulties in making friends	C0681383	0.22	2.4697	0.9209	0.0582	0.0632	0.0236	extracurricular activity | activities extracurricular
ASD1438	thought retardation	E	intellectual disability	C0233633	0.32	2.4697	0.3066	0.0582	0.1896	0.0236	retardation of thought
ASD1439	symptoms related to behavior	B2	ritualized patterns of nonverbal behavior	C2039359	0.36	2.4697	4.6068	0.0582	0.0126	0.0236
ASD1440	does find words	B1	idiosyncratic phrases	C0564225	0.29	2.4697	0.4602	0.0582	0.1264	0.0236	does find words
ASD1441	approach behaviors	A1	abnormal social approach	C4046027	0.49	2.4697	4.6068	0.0582	0.0126	0.0236	behaviors, approach | approach behavior | behavior, approach
ASD1442	coma scale, best verbal response, incomprehensible words	A2	poorly integrated verbal communication	C2830379	0.45	2.4697	0.7673	0.0582	0.0759	0.0236
ASD1443	feel emotional	A1	reduced sharing of emotions	C0849964	0.4	2.4697	1.1513	0.0582	0.0506	0.0236	feeling emotional | feeling;emotional
ASD1444	age-associated memory impairment	A2	abnormalities in body language	C0338657	0.27	2.4697	1.1513	0.0582	0.0506	0.0236	age-associated memory impairment | age associated impairment memory
ASD1445	verbal auditory hallucination	B2	ritualized patterns of verbal behavior	C0424068	0.46	2.4323	1.2087	1.2807	1.0619	0.5305	auditory hallucination, verbal | auditory hallucinations, verbal | verbal auditory hallucinations | hallucination, verbal auditory | hallucinations, verbal auditory | verbal auditory hallucinations
ASD1446	mood swings	B1	stereotyped motor movements	C0085633	0.28	2.4295	1.1975	8.4643	7.1681	3.6666	mood swing | mood swing | mood swings | mood swing | mood swings
ASD1447	posturing	B1	repetitive motor movements	C0872410	0.3	2.4213	1.3525	0.5123	0.3793	0.2122	posturing
ASD1448	crying	B2	ritualized patterns of nonverbal behavior	C0010399	0.26	2.4114	1.1579	4.727	4.1087	2.016	cry | cry | crying | crying
ASD1449	popping sensation quality	B4	visual fascination with movement	C0439820	0.27	2.4011	1.0438	0.1979	0.1896	0.0825
ASD1450	cries easily	B2	ritualized patterns of nonverbal behavior	C0424110	0.28	2.4011	0.7824	0.1979	0.2528	0.0825
ASD1451	impaired impulse control	A2	deficits in understanding and use of gestures	C0548882	0.33	2.3913	2.6764	0.3376	0.1264	0.1415	impaired impulse control
ASD1452	interacts positively with child	A1	social-emotional reciprocity	C0518134	0.2	2.372	0.7364	0.1397	0.1896	0.0589
ASD1453	nonverbal ability	A2	nonverbal communication	C0870975	0.62	2.372	1.1053	0.1397	0.1264	0.0589
ASD1454	abnormal breathing	A1	abnormal social approach	C1260922	0.53	2.372	1.382	0.1397	0.1011	0.0589	abnormal breathing | breathing, abnormal | abnormal;breathing | breathing abnormal
ASD1455	dirty hands	B4	excessive touching of objects	C0424467	0.3	2.372	2.212	0.1397	0.0632	0.0589	hands dirty | hands dirty
ASD1456	difficulty overcoming separateness	B2	difficulties with transitions	C0517893	0.4	2.366	0.7754	0.5006	0.6448	0.2122
ASD1457	anger	A1	reduced sharing of emotions	C0002957	0.34	2.3578	0.7199	3.0853	4.2351	1.3322	anger | angers | anger
ASD1458	difficulty with sequential math steps	B2	difficulties with transitions	C2183467	0.39	2.3139	0.865	0.7335	0.847	0.3183
ASD1459	developmental delay, mild	E	intellectual developmental disorder	C1848735	0.45	2.3075	1.138	0.2445	0.2149	0.1061
ASD1460	recognition of early hunger cues	A1	failure to respond to social interactions	C0516825	0.35	2.3053	1.2896	0.0815	0.0632	0.0354
ASD1461	discrepancy between verbal and nonverbal abilities	A2	nonverbal communication	C1865888	0.56	2.3053	0.3787	0.0815	0.2149	0.0354
ASD1462	so many things yet undone	A3	difficulties in making friends	C0946392	0.26	2.3053	0.6444	0.0815	0.1264	0.0354
ASD1463	feeding difficulties in infancy	B2	difficulties with transitions	C2674608	0.36	2.3053	1.6122	0.0815	0.0506	0.0354
ASD1464	history of substance abuse	A3	difficulties in making friends	C1299544	0.24	2.3053	1.2896	0.0815	0.0632	0.0354	history; abuse, substance
ASD1465	finger rom decreased	B1	repetitive motor movements	C0744027	0.23	2.3053	0.9209	0.0815	0.0885	0.0354
ASD1466	strange feeling	B3	preoccupation	C0235129	0.3	2.3053	1.0745	0.0815	0.0759	0.0354	feelings strange | feeling strange | feeling strange | feeling strange
ASD1467	actual adherence	B2	inflexible adherence to routines	C2364055	0.56	2.2748	2.6521	0.2678	0.1011	0.1179
ASD1468	difficulty thinking	B2	rigid thinking patterns	C0541882	0.56	2.2596	1.2284	0.1863	0.1517	0.0825	difficulty thinking
ASD1469	sleep symptoms	B1	repetitive motor movements	C2232698	0.28	2.2596	2.1071	0.1863	0.0885	0.0825
ASD1470	difficulty with money management	A3	difficulties in making friends	C0577410	0.36	2.2596	1.1337	0.1863	0.1643	0.0825	difficulty with money management
ASD1471	patient requests alternative treatment	B1	echolalia	C0420260	0.21	2.248	1.4403	0.2911	0.2023	0.1297
ASD1472	lacking	A2	lack of facial expressions	C0332268	0.42	2.2412	1.587	0.5006	0.3161	0.224	lacking | lack | lacks | lack
ASD1473	attention deficit (in some patients)	A2	deficits in understanding and use of gestures	C3809496	0.41	2.2258	0.9207	0.3144	0.3413	0.1415	attention deficits (in some patients)
ASD1474	head tilt	B4	visual fascination with movement	C1299932	0.26	2.2233	1.6584	0.1048	0.0632	0.0472	tilted head | head tilt | head tilted | head tilting
ASD1475	unresponsive to pain stimuli	B4	apparent indifference to pain	C1262130	0.45	2.2233	1.3818	0.1048	0.0759	0.0472
ASD1476	loss of motivation	B3	preoccupation	C0456814	0.29	2.2169	0.7858	0.5472	0.6953	0.2476	loss motivation
ASD1477	parasuicide	B1	echolalia	C0595861	0.32	2.2128	1.1673	0.4424	0.3793	0.2004	parasuicide | parasuicides
ASD1478	decreases	A1	reduced sharing of affect	C0442797	0.38	2.2064	1.7398	0.5705	0.3287	0.2594	decreasing | decreasing | decreased
ASD1479	games	A1	social-emotional reciprocity	C0150593	0.25	2.1741	0.779	0.1281	0.1643	0.0589	game | games
ASD1480	prevention issue substance abuse	A3	difficulties in making friends	C0747965	0.22	2.1741	0.3368	0.1281	0.3793	0.0589
ASD1481	restricted affect	A1	reduced sharing of affect	C0233470	0.37	2.1543	1.3646	0.4308	0.3161	0.2004	affect restricted | restricted affect
ASD1482	mood (psychological function)	B4	visual fascination with movement	C0026516	0.24	2.1535	0.8363	0.5821	0.6953	0.2712
ASD1483	poor school performance	E	intellectual developmental disorder	C1843367	0.3	2.1307	0.6601	0.326	0.493	0.1533	poor school performance
ASD1484	restless sleeping	B1	stereotyped motor movements	C0235160	0.26	2.1299	1.7758	0.8499	0.4804	0.4008	sleep restless | sleep restless | restless sleep | restless sleep
ASD1485	difficulty controlling emotions	A1	reduced sharing of emotions	C0563718	0.45	2.1242	1.4536	2.1539	1.4918	1.0257	difficulty controlling emotion
ASD1486	sense of humor	A2	nonverbal communication	C0683242	0.27	2.1181	1.0627	0.1746	0.1643	0.0825
ASD1487	sign and symptom	B4	adverse response to specific sounds	C0037088	0.28	2.1007	0.745	0.1979	0.2655	0.0943	signs symptoms | sign/symptom | sign and symptom | signs and symptoms | signs and symptoms | symptoms and signs
ASD1488	mentally abusive behaviour	B2	ritualized patterns of verbal behavior	C0558090	0.46	2.0872	0.4255	0.2212	0.5183	0.1061	mentally abusive behavior
ASD1489	suicidal and self-injurious behaviour	B2	ritualized patterns of nonverbal behavior	C0852567	0.34	2.0838	1.7709	1.2691	0.7206	0.6131	suicidal and self-injurious behavior
ASD1490	decreased attention	A1	reduced sharing of interests	C3899405	0.31	2.0605	1.7733	0.2911	0.1643	0.1415
ASD1491	social withdrawal	A1	abnormal social approach	C0424095	0.46	2.0505	1.0429	0.6986	0.67	0.3419	social withdrawal | withdrawal;social
ASD1492	difficulty sleeping	A3	difficulties adjusting behavior	C0235162	0.47	2.0214	1.2886	10.0012	7.9393	5.211	difficulties sleep | difficulties sleeping | difficulty sleeping | difficulty sleep | sleep difficulties | sleeping difficulty | sleeping difficulties
ASD1493	behavioral difficulties (in some patients)	A3	difficulties adjusting behavior	C3553665	0.55	1.9787	1.5531	0.3726	0.2402	0.1886
ASD1494	patient symptoms	B3	preoccupation	C1317600	0.25	1.9785	1.1055	0.3493	0.3161	0.1768	patient symptoms | patients symptoms
ASD1495	speaking (activity)	A2	nonverbal communication	C0234856	0.25	1.9774	0.8004	0.2329	0.2908	0.1179
ASD1496	compliance behavior	B2	inflexible adherence to routines	C1321605	0.49	1.9764	1.382	0.1397	0.1011	0.0707	compliance behavior | compliance behaviour
ASD1497	difficulty identifying colors	A3	difficulties in making friends	C2183423	0.37	1.9762	1.316	0.1164	0.0885	0.0589
ASD1498	suicide attempt multiple	E	intellectual developmental disorder	C0749137	0.21	1.9762	0.6135	0.1164	0.1896	0.0589
ASD1499	profound	A1	failure to respond to social interactions	C0439808	0.18	1.9762	1.316	0.1164	0.0885	0.0589	profound | profound
ASD1500	supervise therapeutic play sessions	A3	difficulties in sharing imaginative play	C0812034	0.4	1.9762	1.5355	0.1164	0.0759	0.0589
ASD1501	rhythmic movement disorders, nocturnal	B1	stereotyped motor movements	C0752298	0.51	1.976	0.6136	0.0931	0.1517	0.0472	movement disorders, rhythmic nocturnal
ASD1502	health related behaviors	B2	ritualized patterns of verbal behavior	C0237121	0.42	1.976	0.4329	0.0931	0.2149	0.0472	health-related behaviors | health related behavior | health-related behavior | behaviour health related | health related behavior | behavior, health-related | health-related behavior | behaviors, health-related | health-related behaviour
ASD1503	does finger feed	B1	repetitive motor movements	C0566439	0.16	1.976	1.8427	0.0931	0.0506	0.0472
ASD1504	energy level changes	B2	difficulties with transitions	C2045663	0.27	1.9758	0.9209	0.0699	0.0759	0.0354	change in energy level
ASD1505	inappropriate verbal response	B2	ritualized patterns of verbal behavior	C0574121	0.46	1.9758	1.1052	0.0699	0.0632	0.0354
ASD1506	organic amnesia of language	B1	echolalia	C2316756	0.43	1.9755	1.228	0.0466	0.0379	0.0236
ASD1507	neglected child finding	B3	preoccupation	C0553726	0.27	1.9755	3.685	0.0466	0.0126	0.0236	child neglect (finding)
ASD1508	cutting behavior	A3	difficulties adjusting behavior	C3899482	0.38	1.9755	0.1838	0.0466	0.2528	0.0236
ASD1509	sexual behavior in animals	B2	ritualized patterns of nonverbal behavior	C0036865	0.36	1.9755	3.685	0.0466	0	0.0236	sexual behaviors, animal | animal sexual behavior | animal sexual behavior | animal sexual behaviors | sexual behavior, animal
ASD1510	hurler-pfaundler syndrome	E	intellectual developmental disorder	C0086795	0.27	1.9755	1.8423	0.0466	0.0253	0.0236	pfaundler-hurler syndrome | pfaundler-hurler syndrome
ASD1511	behavior not exhibited	B2	ritualized patterns of nonverbal behavior	C3844733	0.32	1.9755	1.8423	0.0466	0.0253	0.0236
ASD1512	impaired auditory discrimination	A2	deficits in understanding and use of gestures	C0155537	0.29	1.9755	0.4602	0.0466	0.1011	0.0236
ASD1513	repetitive tail chasing	B1	repetitive motor movements	C1562109	0.25	1.9755	3.685	0.0466	0.0126	0.0236
ASD1514	alcohol; delirium, withdrawal	E	intellectual disability	C0001957	0.28	1.9755	0.9209	0.0466	0.0506	0.0236	alcohol withdrawal delirium | alcohol withdrawal delirium | alcohol withdrawal with delirium | withdrawal; alcohol, with delirium | alcohol; withdrawal, with delirium | delirium, alcohol withdrawal | alcohol withdrawal delirium
ASD1515	hand papule	B2	insistence on sameness	C0239835	0.23	1.9755	1.8423	0.0466	0.0253	0.0236	papule on hand | papule on the hands
ASD1516	periodic fever syndromes	E	intellectual developmental disorder	C3889979	0.24	1.9755	3.685	0.0466	0.0126	0.0236	periodic fever syndrome | periodic fever syndrome
ASD1517	fluency of speech	B1	echolalia	C0233714	0.42	1.9755	3.685	0.0466	0.0126	0.0236	fluency of speech | speech fluency | speech fluency
ASD1518	charge syndrome	E	intellectual developmental disorder	C0265354	0.29	1.9755	3.685	0.0466	0	0.0236	charge syndromes | syndrome, charge | charge syndrome | charge syndrome
ASD1519	low-amplitude high-frequency kinetic tremor of hands (rare)	B1	repetitive motor movements	C4227721	0.37	1.9755	0.9209	0.0466	0.0506	0.0236
ASD1520	nausea and vomiting control behaviour	A3	difficulties adjusting behavior	C1321112	0.32	1.9755	3.685	0.0466	0.0126	0.0236	nausea and vomiting control behavior
ASD1521	proteus-like syndrome (disorder)	E	intellectual developmental disorder	C1866398	0.24	1.9755	1.8423	0.0466	0.0253	0.0236	proteus like syndrome (disorder)
ASD1522	behaviors, criminal	B2	ritualized patterns of verbal behavior	C0178573	0.41	1.9755	1.228	0.0466	0.0379	0.0236	criminal behavior | behavior, criminal | criminal behavior | criminal behavior | criminal behaviors | behavior criminal | criminal behaviour
ASD1523	raine syndrome	E	intellectual developmental disorder	C1850106	0.29	1.9755	3.685	0.0466	0.0126	0.0236	raine syndrome
ASD1524	temperature intolerance	B4	apparent indifference to temperature	C1112320	0.32	1.9755	3.685	0.0466	0	0.0236	temperature intolerance
ASD1525	learning disability, mild	E	intellectual developmental disorder	C4227946	0.26	1.9755	0.9209	0.0466	0.0506	0.0236
ASD1526	increased haem-haem interaction	A1	failure to respond to social interactions	C0313269	0.29	1.9755	3.685	0.0466	0.0126	0.0236	increased heme-heme interaction
ASD1527	anxious avoidant attachment	B3	strong attachment	C0582761	0.59	1.9753	0.3068	0.0233	0.0759	0.0118
ASD1528	behavioral habituation	B1	simple motor stereotypies	C0920396	0.37	1.9753	1.8421	0.0233	0.0126	0.0118
ASD1529	sustaining a conversation	A1	failure of normal back-and-forth conversation	C2371358	0.53	1.9753	1.8421	0.0233	0.0126	0
ASD1530	not easily wakened from sleep walking	A2	poorly integrated verbal communication	C0424282	0.29	1.9753	1.8421	0.0233	0	0
ASD1531	self management	B2	inflexible adherence to routines	C0086969	0.3	1.9753	0.6139	0.0233	0.0379	0.0118	management, self | self management | self-management | self-management | self management | management self
ASD1532	wernicke korsakoff syndrome	B1	echolalia	C0349464	0.35	1.9753	1.8421	0.0233	0.0126	0	wernicke-korsakoff syndrome | wernicke korsakoff syndrome | wernicke-korsakoff syndrome | wernicke korsakoff syndrome | syndrome wernicke-korsakoff | wernicke korsakoff syndrome | wernicke-korsakoff syndromes | wernicke-korsakoff syndrome | wernicke-korsakoff syndrome | korsakoff syndrome wernicke
ASD1533	drug induced behavior	B2	ritualized patterns of nonverbal behavior	C0872153	0.38	1.9753	1.8421	0.0233	0.0126	0
ASD1534	mallory-weiss syndrome	B3	preoccupation	C0024633	0.24	1.9753	0.6139	0.0233	0.0379	0	mallory weiss syndrome | syndrome, mallory-weiss | mallory-weiss syndrome | mallory weiss syndrome | mallory-weiss syndrome | mallory-weiss syndrome | mallory weiss syndrome | mallory-weiss syndrome | mallory weiss syndrome
ASD1535	suspected autism	E	intellectual developmental disorder	C1303176	0.38	1.9753	1.8421	0.0233	0	0
ASD1536	opiate abuse pain medication dependence	B4	apparent indifference to pain	C0747026	0.3	1.9753	1.8421	0.0233	0	0
ASD1537	wisc-v verbal comprehension confidence index	A2	poorly integrated verbal communication	C4063434	0.35	1.9753	1.8421	0.0233	0.0126	0
ASD1538	metabolic hair color change	B4	visual fascination with lights	C1304475	0.26	1.9753	1.8421	0.0233	0	0	metabolic hair colour change
ASD1539	feet hand tingling	B1	repetitive motor movements	C0542238	0.25	1.9753	0.9209	0.0233	0.0253	0.0118	tingling feet/hands | tingling of hands and feet | tingling feet hands | feet hands tingling | tingling hands feet | tingling feet/hands | tingling feet/hands
ASD1540	pearson marrow-pancreas syndrome	E	intellectual developmental disorder	C0342784	0.23	1.9753	1.8421	0.0233	0	0.0118	pearson marrow-pancreas syndrome | pearson's marrow-pancreas syndrome | pearson marrow-pancreas syndrome
ASD1541	excessive crying without feeling sadness	A2	lack of facial expressions	C4062276	0.36	1.9753	0.4603	0.0233	0.0506	0
ASD1542	hair unkempt	B4	unusual interest in sensory aspects of the environment	C3670758	0.19	1.9753	1.8421	0.0233	0	0
ASD1543	sensory or speech status	B4	hyper-reactivity to sensory input	C4068229	0.34	1.9753	1.8421	0.0233	0	0
ASD1544	community resources medical care	B1	repetitive motor movements	C3162243	0.26	1.9753	1.8421	0.0233	0	0
ASD1545	spoken language comprehension	A2	abnormalities in body language	C4035654	0.43	1.9753	0.9209	0.0233	0.0253	0
ASD1546	delayed developmental milestones motor skills	E	global developmental delay	C2071464	0.46	1.9753	0.6139	0.0233	0.0379	0	delayed developmental motor skills milestones
ASD1547	social adjustment problem	A1	abnormal social approach	C0580095	0.4	1.9753	0.6139	0.0233	0.0379	0.0118
ASD1548	overeating, occasional	B3	preoccupation	C0232465	0.33	1.9753	1.8421	0.0233	0	0.0118	occasional overeating
ASD1549	preference hand	B2	ritualized patterns of verbal behavior	C0422881	0.27	1.9753	1.8421	0.0233	0	0	hand preference | hand preference
ASD1550	perception of others	A1	failure to respond to social interactions	C0814567	0.35	1.9753	1.8421	0.0233	0	0	perception by others
ASD1551	self-negating verbalizations	B1	echolalia	C4062142	0.53	1.9753	1.8421	0.0233	0.0126	0
ASD1552	difficulty maintaining employment	A3	difficulties in making friends	C0518661	0.39	1.9753	0.6139	0.0233	0.0379	0.0118
ASD1553	sounds within the chest	B4	adverse response to specific sounds	C0425538	0.51	1.9753	0.4603	0.0233	0.0506	0.0118	sounds within the chest
ASD1554	details of telephone in the home	A2	deficits in understanding and use of gestures	C0557271	0.25	1.9753	1.8421	0.0233	0	0	details telephone in the home
ASD1555	problems at work	A3	difficulties adjusting behavior	C0425101	0.34	1.9753	0.9209	0.0233	0.0253	0	problems at work
ASD1556	restrictive physiology (in some patients)	B3	highly restricted interests	C3551356	0.2	1.9753	1.8421	0.0233	0	0.0118
ASD1557	shoulder movement	B1	repetitive motor movements	C0427048	0.51	1.9753	1.8421	0.0233	0.0126	0.0118	movement of shoulder | movements shoulder | movement of shoulder
ASD1558	emotional crisis	A1	reduced sharing of emotions	C1306324	0.46	1.9753	1.8421	0.0233	0.0126	0	crisis; emotional | emotional crisis | emotional; crisis
ASD1559	information processing speed	A2	nonverbal communication	C0870707	0.25	1.9753	0.9209	0.0233	0.0253	0
ASD1560	inappropriate developmental expectations	E	intellectual developmental disorder	C4061811	0.36	1.9753	0.6139	0.0233	0.0379	0
ASD1561	normal fine motor activity	B1	stereotyped motor movements	C1850572	0.41	1.9753	1.8421	0.0233	0	0
ASD1562	speech tone	B1	echolalia	C2018113	0.38	1.9753	1.8421	0.0233	0	0
ASD1563	difficulty understanding single word instructions	A2	deficits in understanding and use of gestures	C4274562	0.39	1.9753	1.8421	0.0233	0	0
ASD1564	difficulty using correct manner of articulation	A2	deficits in understanding and use of gestures	C0564123	0.33	1.9753	1.8421	0.0233	0	0
ASD1565	shaking spell	B1	echolalia	C0748634	0.23	1.9753	0.6139	0.0233	0.0379	0
ASD1566	swelling; toe	B4	apparent indifference to pain	C0457084	0.22	1.9753	1.8421	0.0233	0.0126	0	toe swelling | swelling toes | swelling toe | swollen toe | toes swelling | toe swelling | swelling of toe | swollen toes | swollen toe | toe swelling
ASD1567	syndrome, antiphospholipid	E	intellectual developmental disorder	C0085278	0.24	1.9753	0.3682	0.0233	0.0632	0.0118	syndrome; antiphospholipid | antiphospholipids syndrome | antiphospholipid syndrome | antiphospholipid; syndrome | antiphospholipid syndrome | antiphospholipid syndrome
ASD1568	erect standing posture	B1	repetitive motor movements	C2112858	0.26	1.9753	0.6139	0.0233	0.0379	0.0118
ASD1569	early heel rise during swing phase of gait	B1	repetitive motor movements	C2197393	0.27	1.9753	1.8421	0.0233	0.0126	0.0118
ASD1570	self-destructive behavior in children	B2	ritualized patterns of verbal behavior	C0175951	0.43	1.9753	1.8421	0.0233	0.0126	0
ASD1571	abnormal facial muscle tone	A2	lack of facial expressions	C1851915	0.41	1.9753	1.8421	0.0233	0.0126	0
ASD1572	sense of personal capacity	B3	preoccupation	C0564412	0.26	1.9753	1.8421	0.0233	0.0126	0
ASD1573	syndromes, carpal tunnel	E	intellectual disability	C0007286	0.2	1.9753	0.3682	0.0233	0.0632	0.0118	carpal tunnel syndrome | syndrome; carpal tunnel | carpal tunnel syndrome | syndrome, carpal tunnel | carpal tunnel syndromes | carpal tunnel syndrome | carpal tunnel syndrome | carpal tunnel; syndrome
ASD1574	emotional adjustment	A1	reduced sharing of emotions	C0557904	0.46	1.9753	0.6139	0.0233	0.0379	0.0118	emotional adjustment | emotional adjustment | adjustment, emotional | emotional adjustments | adjustments, emotional
ASD1575	stuttering associated avoidance behaviors word substitution	B1	echolalia	C2036489	0.47	1.9753	1.8421	0.0233	0.0126	0.0118
ASD1576	forgetting words	B1	echolalia	C2219733	0.39	1.9753	1.8421	0.0233	0.0126	0
ASD1577	clear speech - distinct intelligible words	B1	idiosyncratic phrases	C3844757	0.4	1.9753	1.8421	0.0233	0	0	clear speech- distinct, intelligible words
ASD1578	hurler-scheie syndrome	E	intellectual developmental disorder	C0086431	0.27	1.9753	1.8421	0.0233	0	0	hurler scheie syndrome | hurler-scheie syndrome | hurler-scheie syndrome
ASD1579	light sleeping	B4	visual fascination with lights	C0278182	0.59	1.9753	0.6139	0.0233	0.0379	0	light sleep | light sleep | lights sleeping
ASD1580	verbal memory impairment	B1	echolalia	C2196219	0.35	1.9753	0.9209	0.0233	0.0253	0.0118
ASD1581	curve, learning	B2	ritualized patterns of verbal behavior	C2936637	0.25	1.9753	1.8421	0.0233	0	0	learning curves | learning curve
ASD1582	stooped standing posture	B1	repetitive motor movements	C2112865	0.26	1.9753	1.8421	0.0233	0.0126	0
ASD1583	small face	A2	lack of facial expressions	C1855538	0.3	1.9753	1.8421	0.0233	0	0.0118	small face
ASD1584	crichton vocabulary scale score	A2	abnormalities in body language	C4275157	0.3	1.9753	1.8421	0.0233	0.0126	0
ASD1585	speech, limited or nonverbal	A2	nonverbal communication	C3279165	0.57	1.9753	1.8421	0.0233	0	0
ASD1586	alpha-thalassemia-mental retardation syndrome, nondeletion type, x-linked	E	intellectual disability	C1845055	0.43	1.9753	1.8421	0.0233	0.0126	0	alpha-thalassemia/mental retardation syndrome, nondeletion type, x-linked
ASD1587	behavioral signs & symptoms	B2	ritualized patterns of nonverbal behavior	C2706099	0.31	1.9753	1.8421	0.0233	0	0
ASD1588	difficulty communicating in different places	A3	difficulties in making friends	C0566129	0.36	1.9753	1.8421	0.0233	0	0
ASD1589	interpersonal conflict	A1	social-emotional reciprocity	C0598715	0.43	1.9753	0.3068	0.0233	0.0759	0.0118	conflict interpersonal
ASD1590	thin hair (in some patients)	A2	abnormalities in body language	C3805965	0.18	1.9753	1.8421	0.0233	0.0126	0
ASD1591	swallowing objects	B1	flipping objects	C0424377	0.57	1.9753	1.8421	0.0233	0	0	object swallowed | objects swallowing | objects swallowed | swallowing objects
ASD1592	finger chewing	B1	repetitive motor movements	C0239581	0.23	1.9753	1.8421	0.0233	0.0126	0
ASD1593	feeling like screaming	B1	echolalia	C0849961	0.34	1.9753	1.8421	0.0233	0	0.0118	feeling;like screaming
ASD1594	tendencies; paranoid	B2	ritualized patterns of nonverbal behavior	C1385285	0.33	1.9753	1.8421	0.0233	0	0	paranoid; tendency | paranoid; tendencies | tendency; paranoid
ASD1595	hiding behavior	B2	ritualized patterns of nonverbal behavior	C3670495	0.42	1.9753	1.8421	0.0233	0.0126	0
ASD1596	basic cognitive functions	B1	echolalia	C2371932	0.28	1.9753	1.8421	0.0233	0	0
ASD1597	flat; chest	A2	abnormalities in eye contact	C0264175	0.2	1.9753	0.6139	0.0233	0.0379	0	chest; flat | flat chest
ASD1598	cars2-hf thinking / cognitive integration skills score	B2	rigid thinking patterns	C4066066	0.38	1.9753	1.8421	0.0233	0	0
ASD1599	unrealistic expectations	B3	preoccupation	C4061990	0.3	1.9753	1.8421	0.0233	0.0126	0
ASD1600	family history of autism	E	intellectual developmental disorder	C1445919	0.44	1.9753	1.8421	0.0233	0	0
ASD1601	complex interpersonal interactions	A1	failure to initiate social interactions	C2371541	0.41	1.9753	1.8421	0.0233	0	0
ASD1602	speech and communication disorders	A2	nonverbal communication	C1456703	0.43	1.9753	1.8421	0.0233	0	0
ASD1603	horizontal dissociated gaze palsy	B1	stereotyped motor movements	C0344247	0.33	1.9753	1.8421	0.0233	0	0.0118
ASD1604	neurologic gait disorders	B1	repetitive motor movements	C0751830	0.39	1.9753	0.6139	0.0233	0.0379	0	neurologic gait disorder | gait disorders, neurologic | gait disorder, neurologic
ASD1605	allan-herndon-dudley syndrome (ahds)	E	intellectual developmental disorder	C0795889	0.32	1.9753	1.8421	0.0233	0.0126	0
ASD1606	head engaged	B4	excessive touching of objects	C0426183	0.22	1.9753	1.8421	0.0233	0	0
ASD1607	decreased incisal display on smiling	A2	lack of facial expressions	C4041508	0.32	1.9753	1.8421	0.0233	0	0
ASD1608	psychological inhibition	B3	preoccupation	C0021467	0.32	1.9753	0.3068	0.0233	0.0759	0.0118	inhibitions, psychological | psychological inhibition | inhibition, psychological | psychological inhibition | psychological inhibitions
ASD1609	emotional maturity	A1	reduced sharing of emotions	C0237722	0.31	1.9753	1.8421	0.0233	0	0	maturity (emotional)
ASD1610	limited or no interactions with peers given social opportunity	A1	failure to initiate social interactions	C4064666	0.46	1.9753	1.8421	0.0233	0	0
ASD1611	crying jag	A1	social-emotional reciprocity	C0679476	0.26	1.9753	0.9209	0.0233	0.0253	0
ASD1612	eccentric behaviour	B2	ritualized patterns of nonverbal behavior	C0474401	0.38	1.9753	1.8421	0.0233	0	0	eccentric behavior
ASD1613	mild facial dysmorphism	E	global developmental delay	C2749206	0.48	1.9753	1.8421	0.0233	0	0.0118	facial dysmorphism, mild
ASD1614	posture clenched fists	B1	repetitive motor movements	C2112832	0.38	1.9753	1.8421	0.0233	0.0126	0
ASD1615	functional independence measure for social interaction	A1	failure to respond to social interactions	C2009191	0.4	1.9753	1.8421	0.0233	0	0
ASD1616	finding of pitch of voice	A2	lack of nonverbal communication	C0566621	0.26	1.9753	1.8421	0.0233	0	0
ASD1617	difficulty spitting	A3	difficulties in making friends	C0566389	0.36	1.9753	1.8421	0.0233	0	0.0118
ASD1618	coarse, low-pitched voice	B1	echolalia	C1848517	0.27	1.9753	1.8421	0.0233	0.0126	0
ASD1619	tilting the head to the left	B4	hyper-reactivity to sensory input	C2029685	0.23	1.9753	0.4603	0.0233	0.0506	0.0118	head tilted to left
ASD1620	romantic relationships	A1	social-emotional reciprocity	C2371569	0.34	1.9753	0.263	0.0233	0.0885	0.0118
ASD1621	difficulty;family;in-laws	A3	difficulties in making friends	C0848487	0.43	1.9753	0.6139	0.0233	0.0379	0	difficulty with family in-laws
ASD1622	change in behavioral symptoms	A3	difficulties adjusting behavior	C1719101	0.36	1.9753	1.8421	0.0233	0	0.0118
ASD1623	character trait finding of emotional warmth	A1	reduced sharing of emotions	C0564667	0.36	1.9753	1.8421	0.0233	0.0126	0
ASD1624	deformity; joint	A2	deficits in understanding and use of gestures	C0427244	0.22	1.9753	1.8421	0.0233	0	0	deformities joint | joint deformity | joint; deformity | joint deformity
ASD1625	mild disorder	E	intellectual developmental disorder	C3280118	0.42	1.9753	1.8421	0.0233	0	0
ASD1626	elbow flexion	B1	repetitive motor movements	C2215879	0.36	1.9753	1.8421	0.0233	0.0126	0
ASD1627	ability to perform gross motor function	B1	repetitive motor movements	C0560424	0.33	1.9753	1.8421	0.0233	0	0
ASD1628	stereotypical pacing behavior	B2	ritualized patterns of nonverbal behavior	C3687338	0.45	1.9753	1.8421	0.0233	0	0
ASD1629	stuttering impact on speaking	B1	echolalia	C2036514	0.35	1.9753	0.9209	0.0233	0.0253	0.0118
ASD1630	excessive hair on face	B4	excessive smelling	C2128203	0.31	1.9753	1.8421	0.0233	0	0	excessive face hair | excessive hair on the face
ASD1631	uniform - quality	B2	inflexible adherence to routines	C0205375	0.21	1.9753	1.8421	0.0233	0	0.0118
ASD1632	hand preference left	B2	ritualized patterns of verbal behavior	C0576473	0.28	1.9753	1.8421	0.0233	0.0126	0.0118
ASD1633	difficulty opening mouth	A3	difficulties in making friends	C0563350	0.38	1.9753	1.8421	0.0233	0	0.0118	difficulty in opening mouth
ASD1634	difficulty using body language	A2	abnormalities in body language	C0566015	0.66	1.9753	1.8421	0.0233	0.0126	0
ASD1635	jerky head movements	B1	repetitive motor movements	C1855568	0.49	1.9753	1.8421	0.0233	0.0126	0
ASD1636	syndrome alport	E	intellectual developmental disorder	C1567741	0.25	1.9753	1.8421	0.0233	0.0126	0	alports syndrome | alport syndrome | alport syndrome | alport's syndrome | alport syndrome | syndrome, alport | alport's syndrome | alport syndrome | alport's syndrome
ASD1637	behaviors, firesetting	B2	ritualized patterns of nonverbal behavior	C0016142	0.52	1.9753	1.8421	0.0233	0.0126	0	firesetting behavior | firesetting behaviors | firesetting behaviour | behavior, firesetting | firesetting behavior | firesetting behavior
ASD1638	thought processes attention over time	B4	unusual interest in sensory aspects of the environment	C2115883	0.39	1.9753	1.8421	0.0233	0	0
ASD1639	indifference to feelings of others	B4	apparent indifference to pain	C0679463	0.61	1.9753	1.8421	0.0233	0.0126	0
ASD1640	moderate receptive language delay	A2	abnormalities in body language	C3532946	0.42	1.9753	0.6139	0.0233	0.0379	0
ASD1641	intolerance; sucrose	B4	adverse response to specific textures	C0405584	0.17	1.9753	1.8421	0.0233	0	0	sucrose intolerance | sucrose; intolerance
ASD1642	articulations, unintelligible	B1	echolalia	C0566625	0.41	1.9753	1.8421	0.0233	0	0	articulation, unintelligible | unintelligible articulation | unintelligible articulation | unintelligible articulations
ASD1643	gaze preference	B4	visual fascination with movement	C0744347	0.39	1.9753	1.8421	0.0233	0.0126	0.0118
ASD1644	limited eye movement	B1	repetitive motor movements	C0522328	0.42	1.9753	1.8421	0.0233	0	0.0118	limited eye movements
ASD1645	schizophrenia-like symptoms (uncommon)	B1	echolalia	C2678117	0.38	1.9753	1.8421	0.0233	0	0
ASD1646	barriers language	A2	abnormalities in body language	C0237167	0.56	1.9753	1.8421	0.0233	0	0.0118	language barrier | language barrier | barrier, language | language barrier | language barrier | barriers, language | language barriers
ASD1647	head swelling	A2	abnormalities in eye contact	C0744631	0.22	1.9753	1.8421	0.0233	0	0	swelling of head | head swollen | head swollen | swollen head | head; swelling | swelling; head
ASD1648	loeys-dietz syndrome	E	intellectual developmental disorder	C2697932	0.3	1.9753	1.8421	0.0233	0	0	syndrome, loeys-dietz | loeys-dietz syndrome | loeys dietz syndrome
ASD1649	repetitive self-excoriation	B1	repetitive motor movements	C0406663	0.49	1.9753	1.8421	0.0233	0	0
ASD1650	complete trisomy 9 syndrome	E	intellectual disability	C0265427	0.3	1.9753	1.8421	0.0233	0	0
ASD1651	hyposensitivity to pain (less common)	B4	apparent indifference to pain	C4230941	0.61	1.9753	1.8421	0.0233	0	0
ASD1652	fear of loss of control of emotions	A1	reduced sharing of emotions	C2219943	0.55	1.9753	1.8421	0.0233	0	0
ASD1653	abnormal preoccupation unusual fears	B3	preoccupation	C4067224	0.69	1.9753	1.8421	0.0233	0	0
ASD1654	developmental regression (in infancy)	E	global developmental delay	C4229690	0.43	1.9753	1.8421	0.0233	0	0	developmental regression in infancy
ASD1655	facial hemangioma	A2	lack of facial expressions	C1861443	0.48	1.9753	1.8421	0.0233	0.0126	0	facial hemangiomata
ASD1656	top of the basilar syndrome	E	intellectual developmental disorder	C0455718	0.2	1.9753	1.8421	0.0233	0	0	top of basilar syndrome | top basilar syndrome
ASD1657	sensory hallucination	B4	hyper-reactivity to sensory input	C0235153	0.51	1.9753	1.8421	0.0233	0	0	sensory hallucinations | sensory hallucinations | hallucinations, sensory | hallucination, sensory | sensory hallucination | sensory hallucinations | sensory hallucination | sensory hallucinations
ASD1658	abnormal posture of hands	A2	abnormalities in body language	C2004670	0.37	1.9753	1.8421	0.0233	0.0126	0	abnormal hand posture
ASD1659	positive self image	B3	preoccupation	C0558118	0.37	1.9753	1.8421	0.0233	0.0126	0	positive self-image
ASD1660	talk more	A1	failure of normal back-and-forth conversation	C3842906	0.33	1.9753	1.8421	0.0233	0	0
ASD1661	4-5 toe syndactyly	E	global developmental delay	C1837836	0.27	1.9753	1.8421	0.0233	0	0	syndactyly (4-5 toes) | syndactyly of toes 4 and 5
ASD1662	brunner syndrome	E	intellectual developmental disorder	C0796275	0.24	1.9753	1.8421	0.0233	0	0	brunner syndrome | brunner syndrome | brunner syndrome
ASD1663	my child prefers to play alone in the past 7d	A3	difficulties in sharing imaginative play	C3476168	0.26	1.9753	1.8421	0.0233	0	0
ASD1664	orange colour	B4	visual fascination with lights	C1313858	0.23	1.9753	1.8421	0.0233	0	0	orange (color) | orange color | orange color
ASD1665	nose pick	B1	echolalia	C0686785	0.31	1.9753	0.9209	0.0233	0.0253	0	pick nose | nose-picking | nose-picking | nose picking
ASD1666	noonan-like/multiple giant cell lesion syndrome (disorder)	E	intellectual developmental disorder	C1834120	0.19	1.9753	1.8421	0.0233	0	0
ASD1667	verbal skills limited to single words	B2	ritualized patterns of verbal behavior	C2189319	0.45	1.9753	0.9209	0.0233	0.0253	0
ASD1668	provide verbal or tactile stimulation, as appropriate	A2	poorly integrated verbal communication	C0515172	0.35	1.9753	1.8421	0.0233	0.0126	0
ASD1669	ringing in ears sounds like	B4	adverse response to specific sounds	C2219322	0.38	1.9753	1.8421	0.0233	0.0126	0
ASD1670	stiffness in little toe	A2	deficits in understanding and use of gestures	C2109014	0.2	1.9753	1.8421	0.0233	0	0
ASD1671	left-beating horizontal nystagmus induced by head shaking	B4	visual fascination with movement	C2029783	0.32	1.9753	1.8421	0.0233	0	0
ASD1672	flinging movement	B4	visual fascination with movement	C0575105	0.56	1.9753	1.8421	0.0233	0	0
ASD1673	neck pain increased by turning head	B4	visual fascination with movement	C2128152	0.26	1.9753	0.6139	0.0233	0.0379	0.0118
ASD1674	sexual difficulty	B2	difficulties with transitions	C0680091	0.36	1.9753	1.8421	0.0233	0	0
ASD1675	in-toeing gait	B1	repetitive motor movements	C0427145	0.34	1.9753	1.8421	0.0233	0.0126	0
ASD1676	emotional withdrawal	A1	reduced sharing of emotions	C0235117	0.35	1.9753	0.6139	0.0233	0.0379	0	withdrawal emotional | withdrawal emotional | emotional withdrawal
ASD1677	attitude behavior	B2	ritualized patterns of nonverbal behavior	C0679123	0.49	1.9753	1.8421	0.0233	0	0	attitude behaviors | attitude and behavior
ASD1678	delayed cognitive development/learning disabilities (93%)	E	intellectual disability	C3279046	0.47	1.9753	0.9209	0.0233	0.0253	0
ASD1679	lack of growth	A2	lack of nonverbal communication	C1442754	0.48	1.9753	0.6139	0.0233	0.0379	0	lack (of);growth | growth; lack of
ASD1680	other manic episodes	B1	echolalia	C0349207	0.28	1.9753	1.8421	0.0233	0	0.0118
ASD1681	writing impaired spelling	B1	echolalia	C2203494	0.37	1.9753	0.3682	0.0233	0.0632	0
ASD1682	social/emotional reciprocity unaware of social conventions	A1	social-emotional reciprocity	C4064022	0.61	1.9753	1.8421	0.0233	0	0
ASD1683	speech nonverbal communication skills eye contact	A2	nonverbal communication	C2018049	0.76	1.9753	1.8421	0.0233	0	0
ASD1684	learning assessment	A2	poorly integrated verbal communication	C1276785	0.24	1.9753	1.8421	0.0233	0.0126	0
ASD1685	interpersonal relationship problems with lover	A3	difficulties in making friends	C2077898	0.42	1.9753	0.6139	0.0233	0.0379	0.0118
ASD1686	developmentally inappropriate interests	B3	highly restricted interests	C4060652	0.52	1.9753	1.8421	0.0233	0.0126	0
ASD1687	infection;toe(s)	B4	visual fascination with movement	C0555972	0.21	1.9753	1.8421	0.0233	0	0	infection toe | infection; toe | toe infection | infection toe | infection of toe | toes infection | toe infection | infection toes | infections toe | infections toes
ASD1688	eeg artifact - patient movement	B1	repetitive motor movements	C0429281	0.47	1.9753	1.8421	0.0233	0	0.0118	eeg artefact-patient movement | eeg artefact - patient movement
ASD1689	pacing threshold increased	B4	visual fascination with movement	C0877315	0.16	1.9753	1.8421	0.0233	0	0
ASD1690	difficulty making speech sounds	B4	adverse response to specific sounds	C0564114	0.44	1.9753	0.9209	0.0233	0.0253	0
ASD1691	difficulty in planning	A3	difficulties in making friends	C0517891	0.5	1.9753	1.8421	0.0233	0.0126	0
ASD1692	obsessional thoughts of harm occurring to property	B3	preoccupation	C0424197	0.38	1.9753	1.8421	0.0233	0.0126	0
ASD1693	uses signs &or gestures &or sounds	A2	deficits in understanding and use of gestures	C1976689	0.52	1.9753	1.8421	0.0233	0	0
ASD1694	verbal disruptions	A2	poorly integrated verbal communication	C2128833	0.43	1.9753	0.9209	0.0233	0.0253	0
ASD1695	slowed slurred speech	B1	echolalia	C4024929	0.25	1.9753	1.8421	0.0233	0	0.0118
ASD1696	driving behavior	B2	ritualized patterns of nonverbal behavior	C0870446	0.39	1.9753	1.8421	0.0233	0.0126	0
ASD1697	raymond-cestan syndrome	E	intellectual developmental disorder	C0271377	0.23	1.9753	1.8421	0.0233	0.0126	0
ASD1698	problems related to social environment	A1	failure to respond to social interactions	C0476612	0.47	1.9753	1.8421	0.0233	0	0	problem related to social environment
ASD1699	blue green color	B4	visual fascination with lights	C1319009	0.27	1.9753	1.8421	0.0233	0	0.0118	blue green colour
ASD1700	discussed push / pull toys	B1	lining up toys	C2095575	0.45	1.9753	1.8421	0.0233	0.0126	0	discussed push and pull toys
ASD1701	limit setting sleep disorder	E	intellectual developmental disorder	C0752291	0.37	1.9753	0.9209	0.0233	0.0253	0	sleep disorders, limit-setting | sleep disorder, limit setting | disorder of sleep limit-setting | sleep disorder, limit-setting | limit-setting sleep disorders | limit-setting sleep disorder | limit-setting sleep disorder
ASD1702	interrupted gait	B1	stereotyped motor movements	C0427131	0.31	1.9753	1.8421	0.0233	0	0
ASD1703	no spontaneous puberty (in some patients)	A1	failure to respond to social interactions	C3806210	0.25	1.9753	1.8421	0.0233	0.0126	0
ASD1704	joint septic	B4	visual fascination with movement	C0745492	0.16	1.9753	1.8421	0.0233	0	0	septic joint | joints septic | joint; septic | septic joint | septic; joint
ASD1705	mania; psychosis	B1	echolalia	C1403563	0.29	1.9753	1.8421	0.0233	0.0126	0	psychosis; mania
ASD1706	verbal skills limited in complexity	A2	poorly integrated verbal communication	C2189311	0.44	1.9753	0.9209	0.0233	0.0253	0
ASD1707	social competence	A1	abnormal social approach	C0683256	0.6	1.9753	1.8421	0.0233	0	0	competence, social | competence (social)
ASD1708	weak; intellectual abilities	E	intellectual developmental disorder	C1411331	0.6	1.9753	0.4603	0.0233	0.0506	0
ASD1709	upturned nose (patient a)	A1	failure to respond to social interactions	C4228528	0.18	1.9753	1.8421	0.0233	0.0126	0.0118
ASD1710	predominantly compulsive acts [obsessional rituals]	B1	simple motor stereotypies	C0349237	0.24	1.9753	0.6139	0.0233	0.0379	0
ASD1711	uses future tense in vocabulary	A2	abnormalities in body language	C0517156	0.33	1.9753	1.8421	0.0233	0	0
ASD1712	speech and language:knowledge	B1	echolalia	C0946399	0.27	1.9753	1.8421	0.0233	0	0	speech and language.knowledge
ASD1713	slow, monotonous speech	B1	echolalia	C3280841	0.4	1.9753	1.8421	0.0233	0	0
ASD1714	giddy mood	B4	visual fascination with movement	C0392701	0.27	1.9753	1.8421	0.0233	0	0
ASD1715	inability to use facial expressions	A2	lack of facial expressions	C4062225	0.72	1.9753	1.8421	0.0233	0.0126	0
ASD1716	attention to direct verbal communication	A2	nonverbal communication	C0423532	0.57	1.9753	0.9209	0.0233	0.0253	0.0118
ASD1717	tactile sensation decreased sensory level	B4	hyper-reactivity to sensory input	C2054088	0.43	1.9753	1.8421	0.0233	0.0126	0
ASD1718	dysfunctional behavior, psychology	B2	ritualized patterns of nonverbal behavior	C4280071	0.43	1.9753	0.4603	0.0233	0.0506	0	psychology dysfunctional behavior | behaviors, psychology dysfunctional | psychology dysfunctional behaviors | dysfunctional behaviors, psychology | behavior, psychology dysfunctional
ASD1719	cold hand	B4	excessive touching of objects	C0424740	0.22	1.9753	0.6139	0.0233	0.0379	0	hand cold | cold hands | cold hands | hands cold
ASD1720	play aggression	A3	difficulties in sharing imaginative play	C1299960	0.47	1.9753	1.8421	0.0233	0.0126	0
ASD1721	9p partial monosomy syndrome	E	intellectual disability	C0265425	0.34	1.9753	1.8421	0.0233	0.0126	0
ASD1722	loudness of heart sounds	B4	adverse response to specific sounds	C0425610	0.38	1.9753	1.8421	0.0233	0	0
ASD1723	body involuntary movement	B1	repetitive motor movements	C0858888	0.51	1.9753	1.8421	0.0233	0	0	body movements involuntary | involuntary body movements | body movements involuntary | involuntary body movement
ASD1724	communication: receptive	B4	hyper-reactivity to sensory input	C1822405	0.26	1.9753	0.9209	0.0233	0.0253	0
ASD1725	syndrome, antibody deficiency	E	intellectual developmental disorder	C0003257	0.26	1.9753	0.9209	0.0233	0.0253	0	deficiency syndrome, antibody | antibody deficiency; syndrome | antibody deficiency syndrome | syndrome; antibody deficiency | syndromes, antibody deficiency | antibody deficiency syndromes | deficiency syndromes, antibody | antibody deficiency syndrome
ASD1726	speech and language dyspraxias	A2	abnormalities in body language	C0458000	0.44	1.9753	1.8421	0.0233	0	0
ASD1727	divided attention	B3	excessively perseverative interest	C0589101	0.26	1.9753	0.9209	0.0233	0.0253	0.0118	divided attention | dividing attention | divided attention
ASD1728	management of impulse control	B1	repetitive motor movements	C4041250	0.26	1.9753	1.8421	0.0233	0	0
ASD1729	behavioral disability	E	intellectual disability	C0475639	0.44	1.9753	0.6139	0.0233	0.0379	0	behavioural disability
ASD1730	change eyes	A2	abnormalities in eye contact	C0743675	0.41	1.9753	1.8421	0.0233	0	0	changes eyes | eye change | changes eye | eye change
ASD1731	hand and foot weakness	B1	repetitive motor movements	C2203000	0.3	1.9753	0.6139	0.0233	0.0379	0.0118	weakness in hands and feet
ASD1732	abnormal head shape	A1	abnormal social approach	C0578009	0.35	1.9753	1.8421	0.0233	0	0.0118	abnormal head shaped | head abnormal shape | head abnormal shape | abnormal head shape
ASD1733	difficulty use the elements of language	A2	abnormalities in body language	C0566033	0.44	1.9753	1.8421	0.0233	0	0	difficulty using the elements of language
ASD1734	small upturned nose	B4	excessive touching of objects	C1855766	0.2	1.9753	1.8421	0.0233	0	0	small, upturned nose
ASD1735	social interaction impairment in sharing enjoyment, interests, achievements	A3	difficulties in sharing imaginative play	C4064036	0.46	1.9753	1.8421	0.0233	0	0
ASD1736	animal licking behavior	B2	ritualized patterns of nonverbal behavior	C0870141	0.38	1.9753	1.8421	0.0233	0.0126	0
ASD1737	difficulty understanding community service provider role	A3	difficulties in making friends	C1827803	0.35	1.9753	1.8421	0.0233	0.0126	0
ASD1738	hair-an syndrome	E	intellectual developmental disorder	C1963745	0.29	1.9753	1.8421	0.0233	0	0.0118	hair-an syndrome
ASD1739	behavior, imitative	B2	ritualized patterns of nonverbal behavior	C0020936	0.55	1.9753	1.8421	0.0233	0	0	imitative behavior | imitative behavior | imitative behaviors | behaviors, imitative
ASD1740	other emotional disturbances of childhood or adolescence	A2	abnormalities in body language	C0154622	0.36	1.9753	0.9209	0.0233	0.0253	0
ASD1741	restrictive impairment	A2	deficits in understanding and use of gestures	C1856532	0.23	1.9753	1.8421	0.0233	0	0
ASD1742	difficulty following instructions	B2	difficulties with transitions	C4273845	0.34	1.9753	1.8421	0.0233	0.0126	0
ASD1743	lack of verbal communication	A2	lack of nonverbal communication	C1837715	0.77	1.9753	1.8421	0.0233	0.0126	0
ASD1744	fall prevention behaviour	B2	ritualized patterns of verbal behavior	C1321116	0.37	1.9753	0.9209	0.0233	0.0253	0	fall prevention behavior | fall prevention behavior
ASD1745	22q11 partial monosomy syndrome	E	intellectual disability	C3266101	0.34	1.9753	1.8421	0.0233	0	0
ASD1746	student behavior	B2	ritualized patterns of verbal behavior	C0681390	0.47	1.9753	0.6139	0.0233	0.0379	0.0118
ASD1747	autism spectrum disorder (less common)	E	intellectual developmental disorder	C3278858	0.5	1.9753	1.8421	0.0233	0	0
ASD1748	association, developmental	E	intellectual developmental disorder	C0544094	0.55	1.9753	1.8421	0.0233	0	0
ASD1749	decreased cognition	A1	reduced sharing of affect	C1821772	0.35	1.9753	0.9209	0.0233	0.0253	0.0118
ASD1750	budd-chiari syndrome	E	intellectual developmental disorder	C0856761	0.27	1.9753	1.8421	0.0233	0	0	budd chiari syndrome | syndrome budd-chiari | syndrome budd-chiari | budd chiari syndrome | budd-chiari syndrome | budd-chiari syndrome | budd chiari syndrome | budd-chiari's syndrome | budd-chiari syndrome
ASD1751	unusual, high-pitched voice	A1	failure of normal back-and-forth conversation	C3554804	0.28	1.9753	1.8421	0.0233	0.0126	0
ASD1752	sharing attention	A1	reduced sharing of interests	C2370876	0.53	1.9753	1.8421	0.0233	0	0
ASD1753	body weight.max	A2	abnormalities in body language	C2736915	0.51	1.9753	0.6139	0.0233	0.0379	0.0118
ASD1754	pain in toe	B4	apparent indifference to pain	C0241416	0.36	1.9753	0.4603	0.0233	0.0506	0.0118	pains toe | toe pain | pain;toe(s) | pain toes | toe pain | pain toe | toes pain | toe pain | pain in toe
ASD1755	periodontitis aggressive generalized moderate	B3	strong attachment	C4268584	0.26	1.9753	1.8421	0.0233	0	0	aggressive periodontitis, generalized, moderate | generalized moderate aggressive periodontitis | generalized moderate aggressive periodontitis | generalised moderate aggressive periodontitis
ASD1756	risk behaviors	B2	ritualized patterns of nonverbal behavior	C0086931	0.39	1.9753	1.8421	0.0233	0.0126	0	risk behavior | behavior, risk | risk behavior | risk behaviors | behavior risk | behaviors, risk
ASD1757	involuntary facial movement	B1	repetitive motor movements	C1821249	0.52	1.9753	1.8421	0.0233	0	0	involuntary facial movements
ASD1758	speak in a clear, low, warm, respectful tone of voice	A2	nonverbal communication	C0515855	0.37	1.9753	0.3682	0.0233	0.0632	0.0118
ASD1759	cut self	B3	preoccupation	C0424376	0.24	1.9753	0.3068	0.0233	0.0759	0.0118	cutting self | self cutting | cutting self | cuts self
ASD1760	impairment level of vision	B4	visual fascination with movement	C1283806	0.31	1.9753	0.9209	0.0233	0.0253	0	vision impairment level
ASD1761	social interaction peer relationships oblivious to other children	A1	social-emotional reciprocity	C4064030	0.47	1.9753	1.8421	0.0233	0	0.0118
ASD1762	anti social	A1	abnormal social approach	C0741101	0.41	1.9753	1.8421	0.0233	0	0	anti social
ASD1763	communication; problem	A2	nonverbal communication	C0481701	0.74	1.9753	1.8421	0.0233	0	0	problems with communication | problem; communication
ASD1764	delayed myelination, mild	E	global developmental delay	C3808994	0.24	1.9753	1.8421	0.0233	0	0
ASD1765	sleep routine	B2	inflexible adherence to routines	C0518597	0.54	1.9753	0.6139	0.0233	0.0379	0	sleep routine | routines sleep
ASD1766	transmitted sounds	B4	adverse response to specific sounds	C0425548	0.46	1.9753	1.8421	0.0233	0	0
ASD1767	disorders motor speech	B1	simple motor stereotypies	C0454595	0.49	1.9753	1.8421	0.0233	0	0	motor speech disorder | motor speech disorder
ASD1768	milestone: plays peek-a-boo	A3	difficulties in sharing imaginative play	C2198656	0.38	1.9753	1.8421	0.0233	0	0
ASD1769	reaction to sudden wakening	B4	hyper-reactivity to sensory input	C0424275	0.31	1.9753	0.6139	0.0233	0.0379	0
ASD1770	perceptions, social	A1	abnormal social approach	C0037427	0.6	1.9753	1.8421	0.0233	0.0126	0	social perceptions | perception, social | social perception | social perception | social perception
ASD1771	nocturnal tongue biting and bleeding	B1	repetitive motor movements	C1847402	0.22	1.9753	1.8421	0.0233	0	0
ASD1772	difficulty sitting up	A3	difficulties in making friends	C0560839	0.35	1.9753	1.8421	0.0233	0	0
ASD1773	social skills delayed	A1	social-emotional reciprocity	C2164867	0.4	1.9753	1.8421	0.0233	0	0
ASD1774	relatively higher cognitive abilities than classic autism	E	intellectual developmental disorder	C2675337	0.39	1.9753	1.8421	0.0233	0	0.0118
ASD1775	emotional dysfunction	A1	reduced sharing of emotions	C0743479	0.37	1.9753	0.6139	0.0233	0.0379	0	emotional dysfunction
ASD1776	trigger finger (disorder)	E	intellectual developmental disorder	C0158328	0.31	1.9753	1.8421	0.0233	0.0126	0	trigger finger disorder
ASD1777	auriculo-condylar syndrome	E	intellectual developmental disorder	C1865295	0.26	1.9753	1.8421	0.0233	0	0
ASD1778	arm flexion	B1	repetitive motor movements	C1838053	0.37	1.9753	0.9209	0.0233	0.0253	0
ASD1779	reading skills	A2	abnormalities in body language	C0871220	0.28	1.9753	0.3068	0.0233	0.0759	0	reading skills
ASD1780	regular daily routine	B2	inflexible adherence to routines	C0562339	0.31	1.9753	1.8421	0.0233	0.0126	0.0118
ASD1781	speech rate rapid	B1	echolalia	C2018078	0.35	1.9753	1.8421	0.0233	0.0126	0
ASD1782	difficulty understanding roles/regulations of service providers	A3	difficulties in making friends	C0237164	0.37	1.9753	1.8421	0.0233	0.0126	0
ASD1783	propofol infusion syndromes	B1	echolalia	C1328409	0.22	1.9753	0.4603	0.0233	0.0506	0.0118	propofol infusion syndrome | propofol infusion syndrome
ASD1784	lack of close friend	A3	difficulties in making friends	C0679458	0.4	1.9753	1.8421	0.0233	0.0126	0
ASD1785	sexual maturation axillary hair development moderate	E	global developmental delay	C2197767	0.26	1.9753	1.8421	0.0233	0.0126	0
ASD1786	complete trisomy 8 syndrome	E	intellectual developmental disorder	C0265421	0.26	1.9753	1.8421	0.0233	0	0
ASD1787	interaction with others - finding	A1	failure to respond to social interactions	C1287531	0.29	1.9753	1.8421	0.0233	0	0	finding of interaction with others
ASD1788	name misspelling	B1	idiosyncratic phrases	C1548783	0.21	1.9753	0.263	0.0233	0.0885	0
ASD1789	scratch eye	A2	abnormalities in eye contact	C0221741	0.32	1.9753	1.8421	0.0233	0.0126	0	eye scratched | scratch eye | eye scratch | eye scratch | eyes scratching | scratch eye | eye scratch
ASD1790	joint hyperlaxity	E	intellectual developmental disorder	C1862377	0.19	1.9753	1.8421	0.0233	0	0
ASD1791	confabulation	B1	echolalia	C0233800	0.56	1.9753	1.8421	0.0233	0	0	confabulation | confabulations | confabulation
ASD1792	current difficulty in school with a language	A2	abnormalities in body language	C2136046	0.43	1.9753	1.8421	0.0233	0	0
ASD1793	delayed cognitive development (in some patients)	E	intellectual developmental disorder	C3806404	0.37	1.9753	0.6139	0.0233	0.0379	0
ASD1794	shwachman syndrome	E	intellectual developmental disorder	C0272170	0.3	1.9753	1.8421	0.0233	0	0.0118	shwachman's syndrome | shwachman syndrome | shwachman's syndrome | shwachman syndrome
ASD1795	hopkins syndrome	E	intellectual developmental disorder	C1739393	0.21	1.9753	1.8421	0.0233	0	0.0118
ASD1796	response to voice	B4	adverse response to specific sounds	C0423528	0.38	1.9753	1.8421	0.0233	0	0.0118
ASD1797	pervasive; disorder	E	intellectual developmental disorder	C1404993	0.48	1.9753	1.8421	0.0233	0.0126	0.0118	disorder; pervasive
ASD1798	dystonic foot posturing	B1	repetitive motor movements	C4229598	0.4	1.9753	1.8421	0.0233	0.0126	0
ASD1799	scalp-ear-nipple syndrome	E	intellectual developmental disorder	C1867020	0.23	1.9753	1.8421	0.0233	0	0	scalp, ear, nipple syndrome | scalp-ear-nipple syndrome | scalp ear nipple syndrome
ASD1800	mood self-contemptuous	B4	visual fascination with movement	C2237169	0.24	1.9753	1.8421	0.0233	0.0126	0
ASD1801	social welfare problem	A1	abnormal social approach	C0497507	0.4	1.9753	1.8421	0.0233	0	0	social problem with welfare | problem;social;welfare
ASD1802	repetitive pressing on eyes	B1	repetitive motor movements	C0562477	0.31	1.9753	1.8421	0.0233	0	0
ASD1803	mania with mood-congruent psychotic symptoms	B1	echolalia	C2874867	0.36	1.9753	1.8421	0.0233	0	0.0118
ASD1804	difficulty showering self	A3	difficulties in making friends	C0562757	0.39	1.9753	1.8421	0.0233	0	0
ASD1805	social functioning scale score	A1	social-emotional reciprocity	C2960144	0.24	1.9753	1.8421	0.0233	0	0
ASD1806	problem-solving skills	B2	ritualized patterns of verbal behavior	C0815099	0.33	1.9753	0.3682	0.0233	0.0632	0.0118
ASD1807	growth; pain, children	A1	social-emotional reciprocity	C1399000	0.24	1.9753	1.8421	0.0233	0	0
ASD1808	hair color change (finding)	A3	difficulties adjusting behavior	C0474378	0.22	1.9753	1.8421	0.0233	0	0
ASD1809	speech and language - other	A2	abnormalities in body language	C1948168	0.41	1.9753	1.8421	0.0233	0	0
ASD1810	hyperextensible thumb	B1	repetitive motor movements	C4025148	0.23	1.9753	1.8421	0.0233	0	0
ASD1811	visual discomfort, right eye	B4	visual fascination with movement	C2881386	0.48	1.9753	0.6139	0.0233	0.0379	0.0118
ASD1812	peer refusal skills	B2	ritualized patterns of verbal behavior	C0814067	0.35	1.9753	1.8421	0.0233	0.0126	0
ASD1813	caul over face	A2	lack of facial expressions	C1399259	0.29	1.9753	1.8421	0.0233	0	0
ASD1814	brief involuntary movements of upper extremities	B1	repetitive motor movements	C1847629	0.49	1.9753	1.8421	0.0233	0	0
ASD1815	difficulty imitating vocalization	A3	difficulties in sharing imaginative play	C0564207	0.36	1.9753	1.8421	0.0233	0	0	difficulty imitating vocalisation
ASD1816	syndrome, aicardi	E	intellectual developmental disorder	C0175713	0.37	1.9753	1.8421	0.0233	0	0	aicardi syndrome | aicardi syndrome | syndrome, aicardi's | aicardi syndrome | aicardi's syndrome | aicardi syndrome | aicardi's syndrome | aicardi's syndrome
ASD1817	affectionate behavior	B2	ritualized patterns of nonverbal behavior	C1865001	0.56	1.9753	1.8421	0.0233	0.0126	0
ASD1818	suspected child neglect	B4	excessive touching of objects	C3508778	0.25	1.9753	1.8421	0.0233	0.0126	0.0118	child neglect suspected
ASD1819	flinging movement of arm	B4	visual fascination with movement	C0427093	0.4	1.9753	1.8421	0.0233	0	0
ASD1820	things smell different	B4	excessive smelling	C0423569	0.3	1.9753	1.8421	0.0233	0	0
ASD1821	bipolar disorder manic depression	E	intellectual developmental disorder	C0741509	0.31	1.9753	0.6139	0.0233	0.0379	0.0118
ASD1822	short distal phalanx of finger	B4	excessive touching of objects	C1839829	0.2	1.9753	1.8421	0.0233	0	0
ASD1823	compulsive behavior in adolescence	B2	ritualized patterns of nonverbal behavior	C3824838	0.37	1.9753	1.8421	0.0233	0.0126	0
ASD1824	leopard syndrome	E	intellectual developmental disorder	C0175704	0.19	1.9753	1.8421	0.0233	0	0.0118	syndrome, leopard | leopard syndrome | syndromes, leopard | leopard syndrome | leopard syndromes | leopard syndrome
ASD1825	craves salt	B3	preoccupation	C0240928	0.26	1.9753	1.8421	0.0233	0.0126	0	salt craving | cravings salt | salt craving | craving salt | salt crave | salt craving
ASD1826	taste peculiar	B4	unusual interest in sensory aspects of the environment	C0235293	0.33	1.9753	0.6139	0.0233	0.0379	0	taste peculiar
ASD1827	repetition with secondary head jerking	B1	repetitive motor movements	C2170452	0.37	1.9753	1.8421	0.0233	0.0126	0
ASD1828	coffin-siris syndrome	E	intellectual developmental disorder	C0265338	0.36	1.9753	1.8421	0.0233	0	0.0118	coffin-siris syndrome | coffin-siris syndrome | coffin siris syndrome | coffin-siris syndrome
ASD1829	jerky movements in infancy	B1	stereotyped motor movements	C3276281	0.49	1.9753	1.8421	0.0233	0	0.0118
ASD1830	difficulty articulating words	B1	idiosyncratic phrases	C0564135	0.38	1.9753	0.6139	0.0233	0.0379	0
ASD1831	eating large mouthfuls of food	B2	eat same food	C4061017	0.65	1.9753	0.9209	0.0233	0.0253	0
ASD1832	sexual; behavior, impulse control	B1	stereotyped motor movements	C1409680	0.29	1.9753	1.8421	0.0233	0.0126	0.0118
ASD1833	problem list entry task	A2	deficits in understanding and use of gestures	C3242079	0.25	1.9753	1.8421	0.0233	0	0.0118
ASD1834	skin scab of face	A2	lack of facial expressions	C2232314	0.29	1.9753	1.8421	0.0233	0	0
ASD1835	excessive hair on the upper lip	B4	excessive smelling	C2046274	0.28	1.9753	1.8421	0.0233	0	0.0118	excessive hair on upper lip
ASD1836	change in relationship	B2	extreme distress at small changes	C2045651	0.26	1.9753	1.8421	0.0233	0.0126	0.0118	change in relationship(s)
ASD1837	vocal and verbal behavior finding	B2	ritualized patterns of verbal behavior	C0562549	0.56	1.9753	1.8421	0.0233	0	0	vocal and verbal behaviour finding
ASD1838	face rubbing	B4	excessive touching of objects	C3670900	0.33	1.9753	1.8421	0.0233	0.0126	0
ASD1839	feeding problems (infancy)	A3	difficulties adjusting behavior	C1842872	0.35	1.9753	1.8421	0.0233	0	0	feeding problems in infancy
ASD1840	1q partial trisomy syndrome	E	intellectual disability	C0265394	0.33	1.9753	1.8421	0.0233	0.0126	0
ASD1841	alternative communication technique education	A2	nonverbal communication	C0204929	0.52	1.9753	1.8421	0.0233	0	0
ASD1842	physical fitness behavior	B2	ritualized patterns of verbal behavior	C1319164	0.38	1.9753	1.8421	0.0233	0	0	physical fitness behaviour
ASD1843	lack of judgement	A2	lack of facial expressions	C0424126	0.44	1.9753	1.8421	0.0233	0	0
ASD1844	behavioral disorder; emotional disorder	B2	ritualized patterns of verbal behavior	C1398215	0.4	1.9753	1.8421	0.0233	0.0126	0
ASD1845	difficulty hitting	A3	difficulties in making friends	C0560508	0.36	1.9753	1.8421	0.0233	0	0
ASD1846	low intellectual ability	E	intellectual developmental disorder	C4061408	0.54	1.9753	0.9209	0.0233	0.0253	0
ASD1847	pustules on face	A2	lack of facial expressions	C2159430	0.3	1.9753	0.9209	0.0233	0.0253	0	pustules on the face
ASD1848	mccune-albright syndrome	E	intellectual developmental disorder	C0242292	0.27	1.9753	1.8421	0.0233	0	0	mccune-albright syndrome | mccune-albright syndrome | mccune-albright syndrome | mccune albright syndrome | albrights mccune syndrome | mccune albright syndrome | syndrome, mccune-albright | mccune albright syndrome
ASD1849	thought and speech disturbance	A2	abnormalities in body language	C0679468	0.39	1.9753	0.9209	0.0233	0.0253	0.0118
ASD1850	tucker syndrome	E	intellectual developmental disorder	C1860403	0.26	1.9753	1.8421	0.0233	0	0.0118
ASD1851	aggressive driving behavior	B2	ritualized patterns of nonverbal behavior	C1510522	0.42	1.9753	1.8421	0.0233	0	0
ASD1852	crest syndromes	A2	abnormalities in body language	C0206138	0.19	1.9753	0.9209	0.0233	0.0253	0.0118	crest syndrome | crest syndrome | crest syndrome | syndrome, crest | crest syndrome
ASD1853	roles social	A1	abnormal social approach	C0035820	0.47	1.9753	0.9209	0.0233	0.0253	0.0118	social role | social role | social role
ASD1854	flexed posture	B1	stereotyped motor movements	C1821449	0.28	1.9753	1.8421	0.0233	0	0
ASD1855	specific language disorder	A2	abnormalities in body language	C0454651	0.51	1.9753	1.8421	0.0233	0.0126	0	language disorders, specific | specific language disorders | specific language disorder | specific language disorder | language disorder, specific | disorders, specific language | disorder, specific language
ASD1856	gait, broadened	B1	repetitive motor movements	C0235000	0.24	1.9753	0.9209	0.0233	0.0253	0	broadened gait | gait broadened | broadened gait | gait broadened
ASD1857	pronation during swing phase of gait	B1	stereotyped motor movements	C2114821	0.35	1.9753	1.8421	0.0233	0	0
ASD1858	impaired body position sense	A2	abnormalities in body language	C0576690	0.36	1.9753	0.9209	0.0233	0.0253	0
ASD1859	lip licking	B1	simple motor stereotypies	C3672010	0.27	1.9753	0.9209	0.0233	0.0253	0.0118
ASD1860	moaning and crying	B4	apparent indifference to pain	C1821313	0.29	1.9753	0.6139	0.0233	0.0379	0
ASD1861	cannabis abuse	E	intellectual developmental disorder	C0006868	0.22	1.9753	0.263	0.0233	0.0885	0.0118	abuse, cannabis | abuse cannabis | abuse; cannabis | cannabis abuse | cannabis abuse | cannabis; abuse
ASD1862	demanding behavior	A3	difficulties adjusting behavior	C0562447	0.45	1.9753	1.8421	0.0233	0	0	demanding behaviour
ASD1863	sheehans syndrome	E	intellectual developmental disorder	C0242342	0.29	1.9753	1.8421	0.0233	0	0	sheehans syndrome | sheehan's syndrome | sheehan's syndrome | sheehan syndrome | sheehan syndrome | sheehan syndrome | syndrome, sheehan | sheehan syndrome | syndrome, sheehan's | sheehan's syndrome | sheehans's syndrome
ASD1864	towne syndrome	E	intellectual developmental disorder	C0265246	0.22	1.9753	1.8421	0.0233	0	0	townes syndrome | townes syndrome | townes syndrome
ASD1865	f syndrome (102510) has many overlapping features	A3	difficulties in sharing imaginative play	C3551821	0.27	1.9753	1.8421	0.0233	0.0126	0
ASD1866	deafness, profound	E	intellectual disability	C1864817	0.32	1.9753	1.8421	0.0233	0	0	profound deafness
ASD1867	inappropriate word usage	B1	idiosyncratic phrases	C0237261	0.39	1.9753	1.8421	0.0233	0	0
ASD1868	involuntary vocalisation	B1	echolalia	C0234868	0.36	1.9753	1.8421	0.0233	0.0126	0	involuntary vocalization
ASD1869	breath sounds abnormal	A1	abnormal social approach	C0231856	0.35	1.9753	1.8421	0.0233	0	0.0118	abnormal breath sound | abnormal breath sounds | abnormal breath sounds | breath sounds, abnormal | breath sound abnormal | abnormal breath sound
ASD1870	basic learning problem in writing	B2	ritualized patterns of verbal behavior	C0233837	0.32	1.9753	0.3068	0.0233	0.0759	0
ASD1871	spastic movement	B1	stereotyped motor movements	C4062572	0.41	1.9753	1.8421	0.0233	0.0126	0
ASD1872	images, body	A2	abnormalities in body language	C0005891	0.51	1.9753	0.9209	0.0233	0.0253	0.0118	body images | bodies image | body image | image, body | body image | body images | body image
ASD1873	markedly limited	B3	highly restricted interests	C3845317	0.27	1.9753	1.8421	0.0233	0	0
ASD1874	exaggerated emotions	A1	reduced sharing of emotions	C0517566	0.57	1.9753	1.8421	0.0233	0.0126	0
ASD1875	repetitive spinning movements	B1	repetitive motor movements	C0562461	0.6	1.9753	1.8421	0.0233	0	0
ASD1876	developmental regression, severe	E	intellectual developmental disorder	C2751585	0.48	1.9753	0.9209	0.0233	0.0253	0
ASD1877	seeing yellow-green halos around lights	B4	visual fascination with lights	C2203737	0.54	1.9753	1.8421	0.0233	0	0.0118
ASD1878	strabismus of left eye	A2	abnormalities in eye contact	C2020540	0.32	1.9753	1.8421	0.0233	0	0.0118	strabismus in the left eye
ASD1879	other language	A2	abnormalities in body language	C3257968	0.49	1.9753	1.8421	0.0233	0.0126	0
ASD1880	abderhalden kaufmann lignac syndrome	E	intellectual developmental disorder	C2930877	0.24	1.9753	1.8421	0.0233	0	0	abderhalden-kaufmann-lignac syndrome
ASD1881	unintelligible	B1	echolalia	C3842809	0.41	1.9753	1.8421	0.0233	0.0126	0
ASD1882	wj-iii ach academic skills standard score	E	intellectual developmental disorder	C4063407	0.33	1.9753	1.8421	0.0233	0.0126	0
ASD1883	cerebral salt-wasting syndrome	E	intellectual developmental disorder	C0241831	0.31	1.9753	1.8421	0.0233	0.0126	0	cerebral salt-wasting syndrome
ASD1884	giacheti syndrome	E	intellectual developmental disorder	C2752043	0.24	1.9753	1.8421	0.0233	0	0	giacheti syndrome
ASD1885	behavior accompanying sex	B2	ritualized patterns of nonverbal behavior	C0556634	0.43	1.9753	1.8421	0.0233	0.0126	0	behaviour accompanying sex
ASD1886	difficulty making conversation	A1	failure of normal back-and-forth conversation	C0566063	0.55	1.9753	0.9209	0.0233	0.0253	0.0118
ASD1887	reserves, cognitive	E	intellectual developmental disorder	C2936352	0.34	1.9753	1.8421	0.0233	0	0	cognitive reserves | reserve, cognitive | cognitive reserve
ASD1888	marked rigidity	B1	stereotyped motor movements	C0857143	0.25	1.9753	0.9209	0.0233	0.0253	0
ASD1889	dysarthric speech or dysfluency (in some patients)	B1	echolalia	C4227336	0.43	1.9753	1.8421	0.0233	0.0126	0
ASD1890	milestones assessment	E	global developmental delay	C2229183	0.25	1.9753	1.8421	0.0233	0	0.0118
ASD1891	cognitive complexity	B1	echolalia	C0237521	0.33	1.9753	1.8421	0.0233	0	0	complexity (cognitive)
ASD1892	paralysis sleep	B1	stereotyped motor movements	C0456511	0.28	1.9074	0.7527	0.3144	0.4172	0.1651	sleep paralysis | paralysis, sleep | sleep paralysis | sleep paralysis | paralysis sleeping
ASD1893	intrusive thought	B3	preoccupation	C0558066	0.35	1.8974	0.7894	0.7801	0.9861	0.4126	intrusive thoughts | intrusive thought | intrusive thoughts
ASD1894	hearing difficulty	A3	difficulties in making friends	C1313969	0.32	1.8783	0.972	0.2212	0.2276	0.1179
ASD1895	disorder, binge-eating	E	intellectual developmental disorder	C0596170	0.35	1.8671	1.2047	0.1979	0.1643	0.1061	binge-eating disorder | binge-eating disorders | disorders, binge-eating | binge eating disorder | binge-eating disorder | binge-eating disorder | binge eating disorder | eating disorder binge | binge disorders eating | binge disorder eating | binge eating disorder
ASD1896	depression, mental	E	intellectual disability	C0011570	0.29	1.854	0.7085	24.5779	31.5044	14.9493	depression, mental | mental depression | mental depression | depression; mental | depression mental | depression mental | mental depression | mental; depression
ASD1897	adolescent problem behavior	B2	ritualized patterns of verbal behavior	C0850369	0.42	1.8531	0.9208	0.1746	0.1896	0.0943	problem;behaviour;adolescent | adolescent problem behaviour | problem;behavior;adolescent
ASD1898	circling gait	B1	stereotyped motor movements	C0231706	0.41	1.8353	1.1975	0.1514	0.1264	0.0825
ASD1899	relationship problems (finding)	A3	difficulties adjusting behavior	C0425168	0.36	1.8255	1.2286	0.2794	0.2276	0.1533
ASD1900	difficulty controlling anger	A3	difficulties adjusting behavior	C0563715	0.4	1.8126	0.8099	0.2561	0.3161	0.1415
ASD1901	competence	A2	poorly integrated nonverbal communication	C0086035	0.21	1.8115	0.3061	0.1281	0.4172	0.0707	competence
ASD1902	behavior; poor responsiveness	A1	failure to respond to social interactions	C1398200	0.32	1.7792	0.5912	0.2096	0.354	0.1179
ASD1903	decrease of fine motor speed	B1	repetitive motor movements	C2196233	0.37	1.7784	0.4599	0.1048	0.2276	0.0589
ASD1904	facial asymmetry	A2	lack of facial expressions	C1306710	0.53	1.7784	1.3818	0.1048	0.0759	0.0589	asymmetry, facial | facial asymmetry | asymmetries, facial | facial asymmetry | facial asymmetry | asymmetry facial | facial asymmetries
ASD1905	emotional upset	A1	reduced sharing of emotions	C0677661	0.35	1.7784	0.6372	0.1048	0.1643	0.0589	emotional upset
ASD1906	quality	B2	inflexible adherence to routines	C0332306	0.19	1.7784	1.0361	0.1048	0.1011	0.0589	quality
ASD1907	delayed sleep phase syndrome	B1	echolalia	C0393770	0.28	1.7784	0.5916	0.1048	0.177	0.0589	delayed; sleep phase, syndrome | delayed sleep-phase syndromes | syndrome; delayed sleep phase | delayed sleep phase syndrome | delayed sleep phase syndrome | delayed phase sleep syndrome | delayed sleep-phase syndrome
ASD1908	hypermobility syndrome	E	intellectual developmental disorder	C0152093	0.31	1.7784	2.7647	0.1048	0.0379	0.0589	hypermobility syndrome | hypermobility syndrome | syndrome; hypermobility | hypermobility syndromes | hypermobility; syndrome
ASD1909	inconsistent	A2	lack of nonverbal communication	C0442809	0.2	1.7588	1.0577	1.1759	1.1125	0.672	inconsistent
ASD1910	emotional lability (in some)	A1	reduced sharing of emotions	C3552907	0.3	1.757	0.5449	0.1863	0.3413	0.1061
ASD1911	panic symptoms	B3	preoccupation	C2945698	0.28	1.7419	0.5851	0.5123	0.8723	0.2947	symptoms panic
ASD1912	feeling mixed emotions	A1	reduced sharing of emotions	C0233495	0.43	1.73	0.9669	0.2445	0.2528	0.1415
ASD1913	self-perceptions	B3	preoccupation	C0242498	0.33	1.7288	0.7161	0.0815	0.1138	0.0472	self-perception | self perception | self-perception | self-perception | self perceptions | perception, self | self-perceptions | self perception | perceptions, self
ASD1914	control anger	A1	reduced sharing of emotions	C0870135	0.35	1.7288	0.46	0.0815	0.177	0.0472	anger control | anger control | anger controling
ASD1915	sense of unfounded dread	B3	preoccupation	C1821128	0.37	1.7288	3.2251	0.0815	0.0253	0.0472
ASD1916	thinking irrational	B2	rigid thinking patterns	C0235204	0.57	1.7288	0.46	0.0815	0.177	0.0472	irrational thoughts | thinking irrational | irrational thoughts
ASD1917	fluid behavior	B2	ritualized patterns of nonverbal behavior	C0444611	0.39	1.7242	1.0842	0.9314	0.8597	0.5423
ASD1918	difficulty eating	A3	difficulties in making friends	C0518085	0.42	1.7105	0.6979	0.6636	0.9482	0.3891	eating difficulty | difficulty eating
ASD1919	multiple symptoms	B1	repetitive motor movements	C0231217	0.29	1.7012	0.7909	1.4553	1.8331	0.8606	symptom multiple | multiples symptoms | multiple symptom | multiple symptoms | symptoms multiple | symptom(s);multiple
ASD1920	on a daily basis	A1	failure to initiate social interactions	C3845366	0.24	1.6802	1.3053	0.1979	0.1517	0.1179
ASD1921	dysthymic disorders	E	intellectual developmental disorder	C0013415	0.48	1.6478	0.6212	0.2911	0.4678	0.1768	dysthymic disorder | dysthymic disorder | dysthymic disorders | dysthymic disorder | dysthymic; disorder | dysthymic disorder | disorder, dysthymic | disorder; dysthymic
ASD1922	sebastian syndrome	E	intellectual developmental disorder	C1854520	0.24	1.6463	1.1513	0.0582	0.0506	0.0354	sebastian syndrome | sebastian syndrome
ASD1923	upper extremity jerking	B1	repetitive motor movements	C0241533	0.47	1.6463	4.6068	0.0582	0.0126	0.0354
ASD1924	mental impairment, mild to moderate	E	intellectual disability	C1969457	0.3	1.6463	1.5352	0.0582	0.0379	0.0354
ASD1925	response inhibition	B1	echolalia	C1510574	0.3	1.6463	0.5114	0.0582	0.1138	0.0354
ASD1926	poor manual dexterity	B1	repetitive motor movements	C0556283	0.35	1.6463	0.7673	0.0582	0.0759	0.0354	poor manual dexterity
ASD1927	self-initiated health seeking behavior	B2	ritualized patterns of verbal behavior	C0516638	0.41	1.6463	0.7673	0.0582	0.0759	0.0354	self-initiated health seeking behaviour
ASD1928	miller-dieker syndrome	E	intellectual developmental disorder	C0265219	0.34	1.6463	0.9209	0.0582	0.0632	0.0354	miller-dieker syndrome | syndrome, miller-dieker | miller-dieker syndrome | miller dieker syndrome | miller dieker syndrome | miller dieker syndrome
ASD1929	difficulty managing medication	B2	difficulties with transitions	C0562944	0.37	1.6463	4.6068	0.0582	0	0.0354
ASD1930	melas syndrome	E	intellectual developmental disorder	C0162671	0.23	1.6463	1.1513	0.0582	0.0506	0.0354	syndrome, melas | syndrome melas | melas syndrome | melas syndrome | melas syndrome
ASD1931	substance abuse problems	A3	difficulties in making friends	C0740858	0.33	1.6416	0.9059	15.9856	17.3578	10.3867	substance abuse problem
ASD1932	tightness sensation quality	B4	hyper-reactivity to sensory input	C0439816	0.26	1.5967	0.69	0.2445	0.354	0.1533
ASD1933	refused	B2	eat same food	C1705116	0.18	1.5963	1.6483	0.5821	0.354	0.3655	refuse
ASD1934	bad	B4	excessive smelling	C0205169	0.17	1.5899	0.8463	1.0828	1.2769	0.6838	bad
ASD1935	learning and language difficulties (in some patients)	A2	deficits in understanding and use of gestures	C4229306	0.42	1.5806	0.9209	0.0931	0.1011	0.0589
ASD1936	schwartz jampel syndrome	E	intellectual developmental disorder	C0036391	0.26	1.5806	7.3735	0.0931	0.0126	0.0589	schwartz jampel syndrome | schwartz jampel syndrome | schwartz-jampel syndrome | schwartz-jampel syndrome | schwartz-jampel syndrome | schwartz-jampel syndrome | jampel schwartz syndrome
ASD1937	sleep onset association disorder	E	intellectual developmental disorder	C1960519	0.4	1.5806	1.474	0.0931	0.0632	0.0589	sleep-onset association disorder
ASD1938	mental health	A1	social-emotional reciprocity	C0025353	0.33	1.5806	0.46	0.0931	0.2023	0.0589	health, mental | mental health | mental health | mental health
ASD1939	behaviour assessment	B2	ritualized patterns of verbal behavior	C1160858	0.45	1.5754	0.3105	1.0362	3.2617	0.6602	behavior assessment | assessment of behavior | behavior assessment
ASD1940	health and behavior	B2	ritualized patterns of verbal behavior	C0018687	0.43	1.5595	1.0413	0.6054	0.5815	0.3891	behavior health | health behavior | health behavior | health behaviors | behavior, health | behaviors, health | health behaviors | health behavior
ASD1941	behavior, avoidance	B2	ritualized patterns of nonverbal behavior	C0178494	0.4	1.554	0.8678	0.3842	0.4425	0.2476	avoidance behaviors | avoidance behavior | avoidance behaviour | avoidance behaviour | avoidance behavior | avoidance behaviors | behaviors, avoidance | avoidance behavior
ASD1942	body awareness	A2	abnormalities in body language	C0870212	0.45	1.5526	1.4478	0.1281	0.0885	0.0825	body awareness | awareness body
ASD1943	problem; learning	E	intellectual developmental disorder	C0851265	0.38	1.5309	0.7321	2.0608	2.7939	1.3558	learning; problem | learning problem | problem;learning | learning problems
S0001	ability to converse in social settings	A1	failure to respond to social interactions	C0748872	0.43	1	1	0	0	0
S0002	ability to convey appropriate level of detail	A2	poorly integrated verbal communication	C0235198	0.29	1	1	0	0	0
S0003	ability to convey correct information	A1	failure to initiate social interactions	C0589140	0.29	1	1	0	0	0
S0004	ability to convey feelings	A1	failure to initiate social interactions	C0566180	0.33	1	1	0	0	0
S0005	ability to convey information	A1	failure to initiate social interactions	C0589140	0.32	1	1	0	0	0
S0006	ability to engage in casual conversation	A1	failure to initiate social interactions	C1948140	0.5	1	1	0	0	0
S0007	ability to initiate speech	A2	lack of nonverbal communication	C1527344	0.47	1	1	0	0	0
S0008	ability to sustain speech	A2	lack of facial expressions	C0235198	0.32	1	1	0	0	0
S0009	able to initiate a social interaction	A1	failure to initiate social interactions	C2364293	0.57	1	1	0	0	0
S0010	abnormal activity or energy level	A3	difficulties adjusting behavior	C2045663	0.23	1	1	0	0	0
S0011	abnormal craving	A3	difficulties adjusting behavior	C0870371	0.32	1	1	0	0	0
S0012	abnormal idiosyncratic negative response to specific sensory stimuli	B4	hyper-reactivity to sensory input	C1861467	0.53	1	1	0	0	0
S0013	abnormal non-verbal communication	A2	poorly integrated verbal communication	C0028325	0.74	1	1	0	0	0
S0014	abnormal response to sound	B4	adverse response to specific sounds	C0585349	0.49	1	1	0	0	0
S0015	abnormal speech due to other impairment	A2	abnormalities in body language	C1955750	0.37	1	1	0	0	0
S0016	abnormal speech	A2	abnormalities in body language	C0233715	0.41	2.9947	1.44333	0.035298	0.024459	0
S0017	abnormality of toe walking	A2	abnormalities in body language	C1850809	0.32	1	1	0	0	0
S0018	abstract thinking	B2	rigid thinking patterns	C0459920	0.51	15.3805	5.55681	0.54124	0.097835	0.035369
S0019	acting before thinking	B2	rigid thinking patterns	C0025361	0.48	0.998	0.962109	0.011766	0	0
S0020	actively seeks and plays cooperatively in several different groups	B4	unusual interest in sensory aspects of the environment	C0566127	0.3	1	1	0	0	0
S0021	adaptive life skills	A3	difficulties adjusting behavior	C0678999	0.27	1	1	0	0	0
S0022	adherence to rituals and routines	B2	inflexible adherence to routines	C1837653	0.77	1	1	0	0	0
S0023	adherence to routine	B2	inflexible adherence to routines	C0376405	0.62	7.99058	3.85114	0.094129	0.024459	0.01179
S0024	adherence to rules in the community	B2	inflexible adherence to routines	C0813963	0.62	1	1	0	0	0
S0025	adherence to rules in the home	B2	inflexible adherence to routines	C1837653	0.62	1	1	0	0	0
S0026	aggressive behavior	A3	difficulties adjusting behavior	C0001807	0.43	11.7418	2.9425	12.1779	4.50043	1.16718
S0027	agrees to interact with other children	A1	failure to initiate social interactions	C0558182	0.26	1	1	0	0	0
S0028	always been a loner	A3	absence of interest in peers	C2677702	0.15	0.998	0.962109	0	0.012229	0
S0029	an interest in infant toys	B4	unusual interest in sensory aspects of the environment	C0517073	0.53	1	1	0	0	0
S0030	analytic capability	B3	highly restricted interests	C2009193	0.19	1	1	0	0	0
S0031	anger control	B2	extreme distress at small changes	C0870135	0.31	5.49482	0.813855	0.129427	0.158983	0.023579
S0032	angry in response to change in routine	B4	unusual interest in sensory aspects of the environment	C0585349	0.32	1	1	0	0	0
S0033	answers virtually no questions in a meaningful manner	A1	reduced sharing of interests	C1820709	0.28	1	1	0	0	0
S0034	appears not to pick up on conversational cues well	A1	failure to respond to social interactions	C0560859	0.37	1	1	0	0	0
S0035	appropriate response to overtures by familiar and unfamiliar adults	A1	failure to respond to social interactions	C0566159	0.43	1	1	0	0	0
S0036	appropriateness of social responses	A1	failure to respond to social interactions	C4064023	0.44	1	1	0	0	0
S0037	aprosodic speech	A2	abnormalities in body language	C0233718	0.41	1	1	0	0	0
S0038	arm biting	A3	difficulties adjusting behavior	C0562666	0.28	1.99623	1.92444	0.023532	0	0
S0039	arm flapping	A2	lack of facial expressions	C0424248	0.34	44.1353	10.6331	0.517708	0.048918	0
S0040	arm waving when excited	B4	unusual interest in sensory aspects of the environment	C1836834	0.26	1	1	0	0	0
S0041	arranging objects in straight line	B1	use of objects	C2182744	0.51	1	1	0	0	0
S0042	asperger syndrome	B2	need to take same route	C0238111	0.44	68.3071	14.5955	4.61231	0.330194	0.070738
S0043	assiduously avoided any eye contact	B2	need to take same route	C0870532	0.6	1	1	0	0	0
S0044	association of loss of language with physical illness	A3	difficulties in making friends	C0086439	0.4	1	1	0	0	0
S0045	attachment to an unusual object causes significant distress on separation	A3	difficulties in making friends	C2230008	0.42	1	1	0	0	0
S0046	attachment to other unusual object beyond age	B4	unusual interest in sensory aspects of the environment	C2168712	0.4	1	1	0	0	0
S0047	attachment to shooter comforter	B4	adverse response to specific textures	C4061728	0.49	1	1	0	0	0
S0048	attention and focus	A1	failure to respond to social interactions	C0589098	0.3	19.0022	2.61506	0.223556	0.085606	0.01179
S0049	attention to voice	A2	poorly integrated verbal communication	C0566193	0.26	1	1	0	0	0
S0050	atypical child with whom to interact	A3	absence of interest in peers	C3710336	0.31	1	1	0	0	0
S0051	atypical pragmatic language skills	A2	poorly integrated nonverbal communication	C1145677	0.45	1.99623	1.92444	0.023532	0.012229	0
S0052	atypical prosody	A2	lack of facial expressions	C0233743	0.33	22.0104	21.2188	0.258854	0	0
S0053	atypical stereotypic motor mannerisms	B1	simple motor stereotypies	C0233576	0.6	1	1	0	0	0
S0054	self-stimulation auditory	B4	excessive touching of objects	C0155537	0.29	1	1	0	0	0
S0055	autism high level visualizer	B4	visual fascination with lights	C3840214	0.39	1	1	0	0	0
S0056	autism spectrum disorder related condition	E	intellectual developmental disorder	C1510586	0.44	1	1	0	0	0
[truncated: 1,337 more rows]

## Sheet: Table S4
Criteria NER
A1 social-emotional reciprocity
A1 abnormal social approach
A1 failure of normal back-and-forth conversation
A1 reduced sharing of interests
A1 reduced sharing of emotions
A1 reduced sharing of affect
A1 failure to initiate social interactions
A1 failure to respond to social interactions
A2 nonverbal communication
A2 abnormalities in eye contact
A2 poorly integrated verbal communication
A2 poorly integrated nonverbal communication
A2 abnormalities in body language
A2 deficits in understanding and use of gestures
A2 lack of facial expressions
A2 lack of nonverbal communication
A3 deficits in developing, maintaining, and understand relationships, ranging
A3 difficulties in sharing imaginative play
A3 difficulties adjusting behavior
A3 difficulties in making friends
A3 absence of interest in peers
B1 stereotyped motor movements
B1 repetitive motor movements
B1 simple motor stereotypies
B1 use of objects
B1 echolalia
B1 lining up toys
B1 flipping objects
B1 idiosyncratic phrases
B2 insistence on sameness
B2 ritualized patterns of verbal behavior
B2 ritualized patterns of nonverbal behavior
B2 inflexible adherence to routines
B2 extreme distress at small changes
B2 difficulties with transitions
B2 rigid thinking patterns
B2 need to take same route
B2 eat same food
B3 highly restricted interests
B3 highly fixated interests
B3 strong attachment
B3 preoccupation
B3 excessively circumscribed interest
B3 excessively perseverative interest
B4 hyper-reactivity to sensory input
B4 hyporeactivity to sensory input
B4 unusual interest in sensory aspects of the environment
B4 apparent indifference to pain
B4 apparent indifference to temperature
B4 adverse response to specific textures
B4 adverse response to specific sounds
B4 excessive smelling
B4 excessive touching of objects
B4 visual fascination with lights
B4 visual fascination with movement
E intellectual disability
E intellectual developmental disorder
E global developmental delay

## Sheet: Table S5
DSM-5 diagnostic criteria	Number of matched ASD phenotype terms	Sample of ASD phenotype terms
A1	398	Initiating social interactions
		Emotional regulations
		Difficulty joining in conversation
A2	595	Limited facial expression
		Deficiencies of nonverbal communication skills
		Speech language disorder
A3	317	Difficulty controlling posture
		Difficulty understanding community service provider role
		Does not show any interest in peer relations
B1	690	Repetition of phrases
		Echopraxia
		Idiosyncratic and routinized speech
B2	467	Perseverates on a single topic
		Adherence to rituals and routines
		Rigid standing posture
B3	149	Preoccupation with cutting up paper into small pieces
		Attachment to shooter comforter
		Perseverative at watching videos
B4	345	Hypersensitivity to sound
		Sensory integrative dysfunction
		Tactile sensation decreased sensory level
E	343	Fragile X Syndromes
		Retts Syndrome
		Pervasive Development Disorders
